# Supplementary material for: Effects of orthographic transparency on rhyme judgement
Source: Front Psychol. 2023 Mar 6;14:1038630. doi: 10.3389/fpsyg.2023.1038630 (PMC10026565; doi:10.3389/fpsyg.2023.1038630)
Supplement: Supplementary file 1 [file Data_Sheet_1.CSV]

Subject	condition	Accuracy	RT	itempair	word1	word2	Phonology	Orthography	sex	age	Group	nlang	totalSES	englishAoA	english_proficiency
51	O+P+	0	0.409	4	fair	hair	Similar	Similar	Male	19	Latin	4	10	0	1
51	O+P+	0	0.621	23	wood	hood	Similar	Similar	Male	19	Latin	4	10	0	1
51	O+P+	100	0.306	12	team	beam	Similar	Similar	Male	19	Latin	4	10	0	1
51	O+P+	100	0.289	21	soot	foot	Similar	Similar	Male	19	Latin	4	10	0	1
51	O+P+	100	0.309	15	fang	gang	Similar	Similar	Male	19	Latin	4	10	0	1
51	O+P+	100	0.271	9	door	floor	Similar	Similar	Male	19	Latin	4	10	0	1
51	O+P+	100	0.321	1	mate	gate	Similar	Similar	Male	19	Latin	4	10	0	1
51	O+P+	100	0.274	6	dance	chance	Similar	Similar	Male	19	Latin	4	10	0	1
51	O+P+	100	0.275	10	luck	duck	Similar	Similar	Male	19	Latin	4	10	0	1
51	O+P+	0	0.298	2	floss	cross	Similar	Similar	Male	19	Latin	4	10	0	1
51	O+P+	100	0.274	17	fire	wire	Similar	Similar	Male	19	Latin	4	10	0	1
51	O+P+	100	0.254	8	lunch	hunch	Similar	Similar	Male	19	Latin	4	10	0	1
51	O+P+	100	0.238	14	fame	name	Similar	Similar	Male	19	Latin	4	10	0	1
51	O+P+	100	0.191	11	fish	wish	Similar	Similar	Male	19	Latin	4	10	0	1
51	O+P+	100	0.241	3	band	hand	Similar	Similar	Male	19	Latin	4	10	0	1
51	O+P+	100	0.208	20	bone	tone	Similar	Similar	Male	19	Latin	4	10	0	1
51	O+P+	100	0.324	22	line	pine	Similar	Similar	Male	19	Latin	4	10	0	1
51	O+P+	100	0.189	16	dice	mice	Similar	Similar	Male	19	Latin	4	10	0	1
51	O+P+	100	0.174	7	dent	vent	Similar	Similar	Male	19	Latin	4	10	0	1
51	O+P+	100	0.076	18	rust	dust	Similar	Similar	Male	19	Latin	4	10	0	1
51	O+P+	100	0.224	19	tart	part	Similar	Similar	Male	19	Latin	4	10	0	1
51	O+P+	100	0.238	13	rope	hope	Similar	Similar	Male	19	Latin	4	10	0	1
51	O-P+	100	0.293	35	force	horse	Similar	Dissimilar	Male	19	Latin	4	10	0	1
51	O-P+	100	0.393	25	jazz	has	Similar	Dissimilar	Male	19	Latin	4	10	0	1
51	O-P+	100	0.324	47	deal	heel	Similar	Dissimilar	Male	19	Latin	4	10	0	1
51	O-P+	100	0.274	36	bait	date	Similar	Dissimilar	Male	19	Latin	4	10	0	1
51	O-P+	100	0.277	27	male	sail	Similar	Dissimilar	Male	19	Latin	4	10	0	1
51	O-P+	100	0.242	33	seam	deem	Similar	Dissimilar	Male	19	Latin	4	10	0	1
51	O-P+	100	0.207	29	verb	curb	Similar	Dissimilar	Male	19	Latin	4	10	0	1
51	O-P+	100	0.259	31	waist	paste	Similar	Dissimilar	Male	19	Latin	4	10	0	1
51	O-P+	100	0.239	30	break	shake	Similar	Dissimilar	Male	19	Latin	4	10	0	1
51	O-P+	100	0.291	41	fare	pair	Similar	Dissimilar	Male	19	Latin	4	10	0	1
51	O-P+	100	0.209	38	meat	sheet	Similar	Dissimilar	Male	19	Latin	4	10	0	1
51	O-P+	100	0.039	42	done	fun	Similar	Dissimilar	Male	19	Latin	4	10	0	1
51	O-P+	100	0.358	45	seat	feet	Similar	Dissimilar	Male	19	Latin	4	10	0	1
51	O-P+	100	0.308	34	genes	beans	Similar	Dissimilar	Male	19	Latin	4	10	0	1
51	O-P+	100	0.257	43	bean	green	Similar	Dissimilar	Male	19	Latin	4	10	0	1
51	O-P+	100	0.225	37	gait	fate	Similar	Dissimilar	Male	19	Latin	4	10	0	1
51	O-P+	100	0.122	32	fame	claim	Similar	Dissimilar	Male	19	Latin	4	10	0	1
51	O-P+	100	0.271	28	tale	jail	Similar	Dissimilar	Male	19	Latin	4	10	0	1
51	O-P+	100	0.239	26	dutch	much	Similar	Dissimilar	Male	19	Latin	4	10	0	1
51	O-P+	100	0.171	39	site	might	Similar	Dissimilar	Male	19	Latin	4	10	0	1
51	O-P+	100	0.156	46	craze	phase	Similar	Dissimilar	Male	19	Latin	4	10	0	1
51	O-P+	100	0.173	44	chord	board	Similar	Dissimilar	Male	19	Latin	4	10	0	1
51	O+P-	100	0.273	66	foul	soul	Similar	Dissimilar	Male	19	Latin	4	10	0	1
51	O+P-	100	0.292	64	howl	bowl	Similar	Dissimilar	Male	19	Latin	4	10	0	1
51	O+P-	100	0.356	67	comb	bomb	Similar	Dissimilar	Male	19	Latin	4	10	0	1
51	O+P-	100	0.34	63	brow	snow	Similar	Dissimilar	Male	19	Latin	4	10	0	1
51	O+P-	100	0.242	59	bull	dull	Similar	Dissimilar	Male	19	Latin	4	10	0	1
51	O+P-	100	0.243	62	patch	watch	Similar	Dissimilar	Male	19	Latin	4	10	0	1
51	O+P-	100	0.257	51	head	bead	Similar	Dissimilar	Male	19	Latin	4	10	0	1
51	O+P-	100	0.255	57	cost	most	Similar	Dissimilar	Male	19	Latin	4	10	0	1
51	O+P-	100	0.119	50	slush	bush	Similar	Dissimilar	Male	19	Latin	4	10	0	1
51	O+P-	100	0.19	52	word	cord	Similar	Dissimilar	Male	19	Latin	4	10	0	1
51	O+P-	0	0.025	54	tour	four	Similar	Dissimilar	Male	19	Latin	4	10	0	1
51	O+P-	100	0.139	68	gild	mild	Similar	Dissimilar	Male	19	Latin	4	10	0	1
51	O+P-	0	0.272	70	plant	rant	Similar	Dissimilar	Male	19	Latin	4	10	0	1
51	O+P-	0	0.077	58	real	seal	Similar	Dissimilar	Male	19	Latin	4	10	0	1
51	O+P-	0	0.138	53	post	lost	Similar	Dissimilar	Male	19	Latin	4	10	0	1
51	O+P-	100	0.223	65	gear	pear	Similar	Dissimilar	Male	19	Latin	4	10	0	1
51	O+P-	100	0.056	72	dough	cough	Similar	Dissimilar	Male	19	Latin	4	10	0	1
51	O+P-	100	0.177	55	wand	sand	Similar	Dissimilar	Male	19	Latin	4	10	0	1
51	O+P-	100	0.157	61	fiend	friend	Similar	Dissimilar	Male	19	Latin	4	10	0	1
51	O+P-	100	0.092	69	host	frost	Similar	Dissimilar	Male	19	Latin	4	10	0	1
51	O+P-	100	0.321	49	pint	mint	Similar	Dissimilar	Male	19	Latin	4	10	0	1
51	O+P-	100	0.041	56	bear	fear	Similar	Dissimilar	Male	19	Latin	4	10	0	1
51	O-P-	100	0.304	76	soup	wish	Dissimilar	Dissimilar	Male	19	Latin	4	10	0	1
51	O-P-	100	0.277	91	news	foam	Dissimilar	Dissimilar	Male	19	Latin	4	10	0	1
51	O-P-	100	0.275	94	field	chart	Dissimilar	Dissimilar	Male	19	Latin	4	10	0	1
51	O-P-	100	0.309	77	crest	glass	Dissimilar	Dissimilar	Male	19	Latin	4	10	0	1
51	O-P-	100	0.304	84	balm	scene	Dissimilar	Dissimilar	Male	19	Latin	4	10	0	1
51	O-P-	100	0.272	90	leaf	fort	Dissimilar	Dissimilar	Male	19	Latin	4	10	0	1
51	O-P-	100	0.257	89	file	rock	Dissimilar	Dissimilar	Male	19	Latin	4	10	0	1
51	O-P-	100	0.258	80	face	house	Dissimilar	Dissimilar	Male	19	Latin	4	10	0	1
51	O-P-	100	0.289	79	dirt	fish	Dissimilar	Dissimilar	Male	19	Latin	4	10	0	1
51	O-P-	100	0.258	85	card	suit	Dissimilar	Dissimilar	Male	19	Latin	4	10	0	1
51	O-P-	100	0.243	78	crime	grain	Dissimilar	Dissimilar	Male	19	Latin	4	10	0	1
51	O-P-	100	0.257	86	rack	guest	Dissimilar	Dissimilar	Male	19	Latin	4	10	0	1
51	O-P-	100	0.087	95	fern	maze	Dissimilar	Dissimilar	Male	19	Latin	4	10	0	1
51	O-P-	100	0.19	75	drain	price	Dissimilar	Dissimilar	Male	19	Latin	4	10	0	1
51	O-P-	100	0.125	83	bird	patch	Dissimilar	Dissimilar	Male	19	Latin	4	10	0	1
51	O-P-	100	0.242	92	deck	draft	Dissimilar	Dissimilar	Male	19	Latin	4	10	0	1
51	O-P-	100	0.127	82	note	tray	Dissimilar	Dissimilar	Male	19	Latin	4	10	0	1
51	O-P-	100	0.242	87	beam	smoke	Dissimilar	Dissimilar	Male	19	Latin	4	10	0	1
51	O-P-	100	0.141	74	tape	slope	Dissimilar	Dissimilar	Male	19	Latin	4	10	0	1
51	O-P-	100	0.089	88	lawn	dream	Dissimilar	Dissimilar	Male	19	Latin	4	10	0	1
51	O-P-	100	0.356	73	clap	list	Dissimilar	Dissimilar	Male	19	Latin	4	10	0	1
51	O-P-	100	0.256	93	crisp	range	Dissimilar	Dissimilar	Male	19	Latin	4	10	0	1
55	O+P+	100	1.4292	8	lunch	hunch	Similar	Similar	Female	26	Arabic	3	7	5	0.925
55	O+P+	100	1.3372	1	mate	gate	Similar	Similar	Female	26	Arabic	3	7	5	0.925
55	O+P+	100	1.3115	20	bone	tone	Similar	Similar	Female	26	Arabic	3	7	5	0.925
55	O+P+	100	0.6372	6	dance	chance	Similar	Similar	Female	26	Arabic	3	7	5	0.925
55	O+P+	100	1.6574	11	fish	wish	Similar	Similar	Female	26	Arabic	3	7	5	0.925
55	O+P+	100	0.6541	7	dent	vent	Similar	Similar	Female	26	Arabic	3	7	5	0.925
55	O+P+	100	0.5358	22	line	pine	Similar	Similar	Female	26	Arabic	3	7	5	0.925
55	O+P+	100	0.7775	9	door	floor	Similar	Similar	Female	26	Arabic	3	7	5	0.925
55	O+P+	100	0.4074	19	tart	part	Similar	Similar	Female	26	Arabic	3	7	5	0.925
55	O+P+	100	0.5687	3	band	hand	Similar	Similar	Female	26	Arabic	3	7	5	0.925
55	O+P+	100	0.2814	23	wood	hood	Similar	Similar	Female	26	Arabic	3	7	5	0.925
55	O+P+	100	0.2515	10	luck	duck	Similar	Similar	Female	26	Arabic	3	7	5	0.925
55	O+P+	100	0.4439	16	dice	mice	Similar	Similar	Female	26	Arabic	3	7	5	0.925
55	O+P+	100	0.4837	15	fang	gang	Similar	Similar	Female	26	Arabic	3	7	5	0.925
55	O+P+	100	0.2959	21	soot	foot	Similar	Similar	Female	26	Arabic	3	7	5	0.925
55	O+P+	100	0.437	2	floss	cross	Similar	Similar	Female	26	Arabic	3	7	5	0.925
55	O+P+	100	0.4693	17	fire	wire	Similar	Similar	Female	26	Arabic	3	7	5	0.925
55	O+P+	100	0.4848	13	rope	hope	Similar	Similar	Female	26	Arabic	3	7	5	0.925
55	O+P+	100	0.3848	18	rust	dust	Similar	Similar	Female	26	Arabic	3	7	5	0.925
55	O+P+	100	0.7685	4	fair	hair	Similar	Similar	Female	26	Arabic	3	7	5	0.925
55	O+P+	100	0.4887	12	team	beam	Similar	Similar	Female	26	Arabic	3	7	5	0.925
55	O+P+	100	0.505	14	fame	name	Similar	Similar	Female	26	Arabic	3	7	5	0.925
55	O-P+	100	2.225	46	craze	phase	Similar	Dissimilar	Female	26	Arabic	3	7	5	0.925
55	O-P+	100	0.8802	37	gait	fate	Similar	Dissimilar	Female	26	Arabic	3	7	5	0.925
55	O-P+	100	0.4432	28	tale	jail	Similar	Dissimilar	Female	26	Arabic	3	7	5	0.925
55	O-P+	100	0.598	43	bean	green	Similar	Dissimilar	Female	26	Arabic	3	7	5	0.925
55	O-P+	100	0.4549	39	site	might	Similar	Dissimilar	Female	26	Arabic	3	7	5	0.925
55	O-P+	100	0.321	26	dutch	much	Similar	Dissimilar	Female	26	Arabic	3	7	5	0.925
55	O-P+	100	0.4363	38	meat	sheet	Similar	Dissimilar	Female	26	Arabic	3	7	5	0.925
55	O-P+	100	0.7335	27	male	sail	Similar	Dissimilar	Female	26	Arabic	3	7	5	0.925
55	O-P+	100	0.3244	41	fare	pair	Similar	Dissimilar	Female	26	Arabic	3	7	5	0.925
55	O-P+	100	1.2039	47	deal	heel	Similar	Dissimilar	Female	26	Arabic	3	7	5	0.925
55	O-P+	100	0.6459	42	done	fun	Similar	Dissimilar	Female	26	Arabic	3	7	5	0.925
55	O-P+	100	0.4918	45	seat	feet	Similar	Dissimilar	Female	26	Arabic	3	7	5	0.925
55	O-P+	100	0.57	29	verb	curb	Similar	Dissimilar	Female	26	Arabic	3	7	5	0.925
55	O-P+	100	0.3858	31	waist	paste	Similar	Dissimilar	Female	26	Arabic	3	7	5	0.925
55	O-P+	100	0.4866	34	genes	beans	Similar	Dissimilar	Female	26	Arabic	3	7	5	0.925
55	O-P+	100	0.4697	30	break	shake	Similar	Dissimilar	Female	26	Arabic	3	7	5	0.925
55	O-P+	100	0.5944	36	bait	date	Similar	Dissimilar	Female	26	Arabic	3	7	5	0.925
55	O-P+	100	0.5361	35	force	horse	Similar	Dissimilar	Female	26	Arabic	3	7	5	0.925
55	O-P+	100	1.0019	33	seam	deem	Similar	Dissimilar	Female	26	Arabic	3	7	5	0.925
55	O-P+	100	0.6022	25	jazz	has	Similar	Dissimilar	Female	26	Arabic	3	7	5	0.925
55	O-P+	100	0.644	44	chord	board	Similar	Dissimilar	Female	26	Arabic	3	7	5	0.925
55	O-P+	100	2.1567	32	fame	claim	Similar	Dissimilar	Female	26	Arabic	3	7	5	0.925
55	O+P-	100	2.0355	54	tour	four	Similar	Dissimilar	Female	26	Arabic	3	7	5	0.925
55	O+P-	100	2.5379	53	post	lost	Similar	Dissimilar	Female	26	Arabic	3	7	5	0.925
55	O+P-	0		52	word	cord	Similar	Dissimilar	Female	26	Arabic	3	7	5	0.925
55	O+P-	0	0.6953	65	gear	pear	Similar	Dissimilar	Female	26	Arabic	3	7	5	0.925
55	O+P-	100	1.3857	61	fiend	friend	Similar	Dissimilar	Female	26	Arabic	3	7	5	0.925
55	O+P-	100	1.4906	64	howl	bowl	Similar	Dissimilar	Female	26	Arabic	3	7	5	0.925
55	O+P-	0	1.3752	55	wand	sand	Similar	Dissimilar	Female	26	Arabic	3	7	5	0.925
55	O+P-	0	1.1913	68	gild	mild	Similar	Dissimilar	Female	26	Arabic	3	7	5	0.925
55	O+P-	0		72	dough	cough	Similar	Dissimilar	Female	26	Arabic	3	7	5	0.925
55	O+P-	100	0.82	56	bear	fear	Similar	Dissimilar	Female	26	Arabic	3	7	5	0.925
55	O+P-	0	0.4213	49	pint	mint	Similar	Dissimilar	Female	26	Arabic	3	7	5	0.925
55	O+P-	0	0.5911	70	plant	rant	Similar	Dissimilar	Female	26	Arabic	3	7	5	0.925
55	O+P-	100	0.606	59	bull	dull	Similar	Dissimilar	Female	26	Arabic	3	7	5	0.925
55	O+P-	0	0.9189	62	patch	watch	Similar	Dissimilar	Female	26	Arabic	3	7	5	0.925
55	O+P-	100	1.2732	63	brow	snow	Similar	Dissimilar	Female	26	Arabic	3	7	5	0.925
55	O+P-	100	0.9195	66	foul	soul	Similar	Dissimilar	Female	26	Arabic	3	7	5	0.925
55	O+P-	0	0.4693	67	comb	bomb	Similar	Dissimilar	Female	26	Arabic	3	7	5	0.925
55	O+P-	0	0.8386	57	cost	most	Similar	Dissimilar	Female	26	Arabic	3	7	5	0.925
55	O+P-	100	1.0747	51	head	bead	Similar	Dissimilar	Female	26	Arabic	3	7	5	0.925
55	O+P-	100	1.6407	69	host	frost	Similar	Dissimilar	Female	26	Arabic	3	7	5	0.925
55	O+P-	100	1.6608	58	real	seal	Similar	Dissimilar	Female	26	Arabic	3	7	5	0.925
55	O+P-	100	1.6204	50	slush	bush	Similar	Dissimilar	Female	26	Arabic	3	7	5	0.925
55	O-P-	100	1.0422	82	note	tray	Dissimilar	Dissimilar	Female	26	Arabic	3	7	5	0.925
55	O-P-	100	0.7219	76	soup	wish	Dissimilar	Dissimilar	Female	26	Arabic	3	7	5	0.925
55	O-P-	100	1.0041	84	balm	scene	Dissimilar	Dissimilar	Female	26	Arabic	3	7	5	0.925
55	O-P-	100	0.5549	73	clap	list	Dissimilar	Dissimilar	Female	26	Arabic	3	7	5	0.925
55	O-P-	100	0.6522	85	card	suit	Dissimilar	Dissimilar	Female	26	Arabic	3	7	5	0.925
55	O-P-	100	0.6892	88	lawn	dream	Dissimilar	Dissimilar	Female	26	Arabic	3	7	5	0.925
55	O-P-	100	0.2881	89	file	rock	Dissimilar	Dissimilar	Female	26	Arabic	3	7	5	0.925
55	O-P-	0	1.9361	74	tape	slope	Dissimilar	Dissimilar	Female	26	Arabic	3	7	5	0.925
55	O-P-	100	0.3535	79	dirt	fish	Dissimilar	Dissimilar	Female	26	Arabic	3	7	5	0.925
55	O-P-	100	0.5103	95	fern	maze	Dissimilar	Dissimilar	Female	26	Arabic	3	7	5	0.925
55	O-P-	100	0.4701	91	news	foam	Dissimilar	Dissimilar	Female	26	Arabic	3	7	5	0.925
55	O-P-	100	0.9042	77	crest	glass	Dissimilar	Dissimilar	Female	26	Arabic	3	7	5	0.925
55	O-P-	100	0.7699	80	face	house	Dissimilar	Dissimilar	Female	26	Arabic	3	7	5	0.925
55	O-P-	100	0.6197	90	leaf	fort	Dissimilar	Dissimilar	Female	26	Arabic	3	7	5	0.925
55	O-P-	100	0.5396	86	rack	guest	Dissimilar	Dissimilar	Female	26	Arabic	3	7	5	0.925
55	O-P-	100	0.6143	92	deck	draft	Dissimilar	Dissimilar	Female	26	Arabic	3	7	5	0.925
55	O-P-	100	0.4809	83	bird	patch	Dissimilar	Dissimilar	Female	26	Arabic	3	7	5	0.925
55	O-P-	100	0.5276	93	crisp	range	Dissimilar	Dissimilar	Female	26	Arabic	3	7	5	0.925
55	O-P-	100	0.5139	94	field	chart	Dissimilar	Dissimilar	Female	26	Arabic	3	7	5	0.925
55	O-P-	100	0.5903	78	crime	grain	Dissimilar	Dissimilar	Female	26	Arabic	3	7	5	0.925
55	O-P-	100	0.7251	87	beam	smoke	Dissimilar	Dissimilar	Female	26	Arabic	3	7	5	0.925
55	O-P-	100	0.8917	75	drain	price	Dissimilar	Dissimilar	Female	26	Arabic	3	7	5	0.925
56	O+P+	100	0.5511	20	bone	tone	Similar	Similar	Female	29	Latin	2	10	5	0.75
56	O+P+	100	0.4344	18	rust	dust	Similar	Similar	Female	29	Latin	2	10	5	0.75
56	O+P+	100	0.5391	12	team	beam	Similar	Similar	Female	29	Latin	2	10	5	0.75
56	O+P+	100	0.1773	15	fang	gang	Similar	Similar	Female	29	Latin	2	10	5	0.75
56	O+P+	100	0.1344	16	dice	mice	Similar	Similar	Female	29	Latin	2	10	5	0.75
56	O+P+	100	0.0375	19	tart	part	Similar	Similar	Female	29	Latin	2	10	5	0.75
56	O+P+	100	0.0704	6	dance	chance	Similar	Similar	Female	29	Latin	2	10	5	0.75
56	O+P+	100	0.4604	10	luck	duck	Similar	Similar	Female	29	Latin	2	10	5	0.75
56	O+P+	100	0.345	1	mate	gate	Similar	Similar	Female	29	Latin	2	10	5	0.75
56	O+P+	100	0.3994	14	fame	name	Similar	Similar	Female	29	Latin	2	10	5	0.75
56	O+P+	100	0.1555	2	floss	cross	Similar	Similar	Female	29	Latin	2	10	5	0.75
56	O+P+	100	0.3677	7	dent	vent	Similar	Similar	Female	29	Latin	2	10	5	0.75
56	O+P+	100	0.097	8	lunch	hunch	Similar	Similar	Female	29	Latin	2	10	5	0.75
56	O+P+	100	0.108	13	rope	hope	Similar	Similar	Female	29	Latin	2	10	5	0.75
56	O+P+	100	0.2897	21	soot	foot	Similar	Similar	Female	29	Latin	2	10	5	0.75
56	O+P+	100	0.1193	3	band	hand	Similar	Similar	Female	29	Latin	2	10	5	0.75
56	O+P+	100	0.2064	11	fish	wish	Similar	Similar	Female	29	Latin	2	10	5	0.75
56	O+P+	100	0.1756	22	line	pine	Similar	Similar	Female	29	Latin	2	10	5	0.75
56	O+P+	100	0.2645	23	wood	hood	Similar	Similar	Female	29	Latin	2	10	5	0.75
56	O+P+	100	0.1009	4	fair	hair	Similar	Similar	Female	29	Latin	2	10	5	0.75
56	O+P+	100	0.167	9	door	floor	Similar	Similar	Female	29	Latin	2	10	5	0.75
56	O+P+	100	0.0699	17	fire	wire	Similar	Similar	Female	29	Latin	2	10	5	0.75
56	O-P+	100	0.3784	31	waist	paste	Similar	Dissimilar	Female	29	Latin	2	10	5	0.75
56	O-P+	100	0.4673	35	force	horse	Similar	Dissimilar	Female	29	Latin	2	10	5	0.75
56	O-P+	100	0.3429	37	gait	fate	Similar	Dissimilar	Female	29	Latin	2	10	5	0.75
56	O-P+	100	0.1681	36	bait	date	Similar	Dissimilar	Female	29	Latin	2	10	5	0.75
56	O-P+	100	0.2595	43	bean	green	Similar	Dissimilar	Female	29	Latin	2	10	5	0.75
56	O-P+	100	0.2679	25	jazz	has	Similar	Dissimilar	Female	29	Latin	2	10	5	0.75
56	O-P+	100	0.1017	28	tale	jail	Similar	Dissimilar	Female	29	Latin	2	10	5	0.75
56	O-P+	100	0.1366	45	seat	feet	Similar	Dissimilar	Female	29	Latin	2	10	5	0.75
56	O-P+	0	0.3012	34	genes	beans	Similar	Dissimilar	Female	29	Latin	2	10	5	0.75
56	O-P+	100	0.2772	46	craze	phase	Similar	Dissimilar	Female	29	Latin	2	10	5	0.75
56	O-P+	100	0.0942	44	chord	board	Similar	Dissimilar	Female	29	Latin	2	10	5	0.75
56	O-P+	100	0.0207	29	verb	curb	Similar	Dissimilar	Female	29	Latin	2	10	5	0.75
56	O-P+	100	0.3847	41	fare	pair	Similar	Dissimilar	Female	29	Latin	2	10	5	0.75
56	O-P+	100	0.2707	32	fame	claim	Similar	Dissimilar	Female	29	Latin	2	10	5	0.75
56	O-P+	100	0.3389	30	break	shake	Similar	Dissimilar	Female	29	Latin	2	10	5	0.75
56	O-P+	100	0.1575	47	deal	heel	Similar	Dissimilar	Female	29	Latin	2	10	5	0.75
56	O-P+	100	0.313	39	site	might	Similar	Dissimilar	Female	29	Latin	2	10	5	0.75
56	O-P+	100	0.3505	27	male	sail	Similar	Dissimilar	Female	29	Latin	2	10	5	0.75
56	O-P+	100	0.3698	42	done	fun	Similar	Dissimilar	Female	29	Latin	2	10	5	0.75
56	O-P+	100	0.0457	26	dutch	much	Similar	Dissimilar	Female	29	Latin	2	10	5	0.75
56	O-P+	100	0.2947	33	seam	deem	Similar	Dissimilar	Female	29	Latin	2	10	5	0.75
56	O-P+	100	0.3329	38	meat	sheet	Similar	Dissimilar	Female	29	Latin	2	10	5	0.75
56	O+P-	100	0.3843	56	bear	fear	Similar	Dissimilar	Female	29	Latin	2	10	5	0.75
56	O+P-	100	0.2389	54	tour	four	Similar	Dissimilar	Female	29	Latin	2	10	5	0.75
56	O+P-	100	0.3907	53	post	lost	Similar	Dissimilar	Female	29	Latin	2	10	5	0.75
56	O+P-	100	0.7013	67	comb	bomb	Similar	Dissimilar	Female	29	Latin	2	10	5	0.75
56	O+P-	100	0.402	49	pint	mint	Similar	Dissimilar	Female	29	Latin	2	10	5	0.75
56	O+P-	100	0.4259	66	foul	soul	Similar	Dissimilar	Female	29	Latin	2	10	5	0.75
56	O+P-	0	0.0638	70	plant	rant	Similar	Dissimilar	Female	29	Latin	2	10	5	0.75
56	O+P-	100	0.3013	50	slush	bush	Similar	Dissimilar	Female	29	Latin	2	10	5	0.75
56	O+P-	100	0.2861	63	brow	snow	Similar	Dissimilar	Female	29	Latin	2	10	5	0.75
56	O+P-	100	0.5351	64	howl	bowl	Similar	Dissimilar	Female	29	Latin	2	10	5	0.75
56	O+P-	100	0.2174	72	dough	cough	Similar	Dissimilar	Female	29	Latin	2	10	5	0.75
56	O+P-	100	0.3333	59	bull	dull	Similar	Dissimilar	Female	29	Latin	2	10	5	0.75
56	O+P-	100	1.4771	58	real	seal	Similar	Dissimilar	Female	29	Latin	2	10	5	0.75
56	O+P-	100	0.3184	62	patch	watch	Similar	Dissimilar	Female	29	Latin	2	10	5	0.75
56	O+P-	100	0.159	65	gear	pear	Similar	Dissimilar	Female	29	Latin	2	10	5	0.75
56	O+P-	100	0.2526	68	gild	mild	Similar	Dissimilar	Female	29	Latin	2	10	5	0.75
56	O+P-	0	0.7598	55	wand	sand	Similar	Dissimilar	Female	29	Latin	2	10	5	0.75
56	O+P-	100	0.4514	57	cost	most	Similar	Dissimilar	Female	29	Latin	2	10	5	0.75
56	O+P-	100	0.3225	52	word	cord	Similar	Dissimilar	Female	29	Latin	2	10	5	0.75
56	O+P-	100	0.1854	61	fiend	friend	Similar	Dissimilar	Female	29	Latin	2	10	5	0.75
56	O+P-	100	0.4584	69	host	frost	Similar	Dissimilar	Female	29	Latin	2	10	5	0.75
56	O+P-	100	0.5604	51	head	bead	Similar	Dissimilar	Female	29	Latin	2	10	5	0.75
56	O-P-	100	0.7333	84	balm	scene	Dissimilar	Dissimilar	Female	29	Latin	2	10	5	0.75
56	O-P-	100	0.3581	94	field	chart	Dissimilar	Dissimilar	Female	29	Latin	2	10	5	0.75
56	O-P-	100	0.5554	78	crime	grain	Dissimilar	Dissimilar	Female	29	Latin	2	10	5	0.75
56	O-P-	100	0.3583	74	tape	slope	Dissimilar	Dissimilar	Female	29	Latin	2	10	5	0.75
56	O-P-	100	0.3328	91	news	foam	Dissimilar	Dissimilar	Female	29	Latin	2	10	5	0.75
56	O-P-	100	0.5166	88	lawn	dream	Dissimilar	Dissimilar	Female	29	Latin	2	10	5	0.75
56	O-P-	100	0.2498	77	crest	glass	Dissimilar	Dissimilar	Female	29	Latin	2	10	5	0.75
56	O-P-	100	0.7226	93	crisp	range	Dissimilar	Dissimilar	Female	29	Latin	2	10	5	0.75
56	O-P-	100	0.15	92	deck	draft	Dissimilar	Dissimilar	Female	29	Latin	2	10	5	0.75
56	O-P-	100	0.5553	73	clap	list	Dissimilar	Dissimilar	Female	29	Latin	2	10	5	0.75
56	O-P-	100	0.3771	87	beam	smoke	Dissimilar	Dissimilar	Female	29	Latin	2	10	5	0.75
56	O-P-	100	0.2108	86	rack	guest	Dissimilar	Dissimilar	Female	29	Latin	2	10	5	0.75
56	O-P-	100	0.4337	80	face	house	Dissimilar	Dissimilar	Female	29	Latin	2	10	5	0.75
56	O-P-	100	0.3241	82	note	tray	Dissimilar	Dissimilar	Female	29	Latin	2	10	5	0.75
56	O-P-	100	0.2006	76	soup	wish	Dissimilar	Dissimilar	Female	29	Latin	2	10	5	0.75
56	O-P-	100	0.1088	79	dirt	fish	Dissimilar	Dissimilar	Female	29	Latin	2	10	5	0.75
56	O-P-	100	0.1252	90	leaf	fort	Dissimilar	Dissimilar	Female	29	Latin	2	10	5	0.75
56	O-P-	100	0.3106	83	bird	patch	Dissimilar	Dissimilar	Female	29	Latin	2	10	5	0.75
56	O-P-	100	0.3847	89	file	rock	Dissimilar	Dissimilar	Female	29	Latin	2	10	5	0.75
56	O-P-	100	0.3238	85	card	suit	Dissimilar	Dissimilar	Female	29	Latin	2	10	5	0.75
56	O-P-	100	0.1397	75	drain	price	Dissimilar	Dissimilar	Female	29	Latin	2	10	5	0.75
56	O-P-	100	0.4028	95	fern	maze	Dissimilar	Dissimilar	Female	29	Latin	2	10	5	0.75
63	O+P+	100	1.335	10	luck	duck	Similar	Similar	Female	24	Latin	2	6	4	0.825
63	O+P+	100	0.112	9	door	floor	Similar	Similar	Female	24	Latin	2	6	4	0.825
63	O+P+	100	0.003	8	lunch	hunch	Similar	Similar	Female	24	Latin	2	6	4	0.825
63	O+P+	100	0.151	4	fair	hair	Similar	Similar	Female	24	Latin	2	6	4	0.825
63	O+P+	100	0.062	1	mate	gate	Similar	Similar	Female	24	Latin	2	6	4	0.825
63	O+P+	100	0.026	6	dance	chance	Similar	Similar	Female	24	Latin	2	6	4	0.825
63	O+P+	100	0.091	23	wood	hood	Similar	Similar	Female	24	Latin	2	6	4	0.825
63	O+P+	100	0.039	21	soot	foot	Similar	Similar	Female	24	Latin	2	6	4	0.825
63	O+P+	100	0.151	13	rope	hope	Similar	Similar	Female	24	Latin	2	6	4	0.825
63	O+P+	100	0.134	16	dice	mice	Similar	Similar	Female	24	Latin	2	6	4	0.825
63	O+P+	100	0.099	18	rust	dust	Similar	Similar	Female	24	Latin	2	6	4	0.825
63	O+P+	100	0.152	2	floss	cross	Similar	Similar	Female	24	Latin	2	6	4	0.825
63	O+P+	100	0.051	19	tart	part	Similar	Similar	Female	24	Latin	2	6	4	0.825
63	O+P+	100	0.078	15	fang	gang	Similar	Similar	Female	24	Latin	2	6	4	0.825
63	O+P+	100	0.257	11	fish	wish	Similar	Similar	Female	24	Latin	2	6	4	0.825
63	O+P+	100	0.099	14	fame	name	Similar	Similar	Female	24	Latin	2	6	4	0.825
63	O+P+	100	0.136	3	band	hand	Similar	Similar	Female	24	Latin	2	6	4	0.825
63	O+P+	100	0.163	12	team	beam	Similar	Similar	Female	24	Latin	2	6	4	0.825
63	O+P+	100	0.064	22	line	pine	Similar	Similar	Female	24	Latin	2	6	4	0.825
63	O+P+	100	0.153	20	bone	tone	Similar	Similar	Female	24	Latin	2	6	4	0.825
63	O+P+	100	0.084	17	fire	wire	Similar	Similar	Female	24	Latin	2	6	4	0.825
63	O+P+	100	0.053	7	dent	vent	Similar	Similar	Female	24	Latin	2	6	4	0.825
63	O-P+	0	0.352	30	break	shake	Similar	Dissimilar	Female	24	Latin	2	6	4	0.825
63	O-P+	100	0.152	39	site	might	Similar	Dissimilar	Female	24	Latin	2	6	4	0.825
63	O-P+	0	0.046	38	meat	sheet	Similar	Dissimilar	Female	24	Latin	2	6	4	0.825
63	O-P+	100	0.199	43	bean	green	Similar	Dissimilar	Female	24	Latin	2	6	4	0.825
63	O-P+	100	0.105	28	tale	jail	Similar	Dissimilar	Female	24	Latin	2	6	4	0.825
63	O-P+	100	0.038	41	fare	pair	Similar	Dissimilar	Female	24	Latin	2	6	4	0.825
63	O-P+	100	0.072	46	craze	phase	Similar	Dissimilar	Female	24	Latin	2	6	4	0.825
63	O-P+	100	0.018	33	seam	deem	Similar	Dissimilar	Female	24	Latin	2	6	4	0.825
63	O-P+	100	0.135	35	force	horse	Similar	Dissimilar	Female	24	Latin	2	6	4	0.825
63	O-P+	100	0.449	42	done	fun	Similar	Dissimilar	Female	24	Latin	2	6	4	0.825
63	O-P+	100	0.025	34	genes	beans	Similar	Dissimilar	Female	24	Latin	2	6	4	0.825
63	O-P+	100	0.28	29	verb	curb	Similar	Dissimilar	Female	24	Latin	2	6	4	0.825
63	O-P+	100	0.111	27	male	sail	Similar	Dissimilar	Female	24	Latin	2	6	4	0.825
63	O-P+	100	0.126	25	jazz	has	Similar	Dissimilar	Female	24	Latin	2	6	4	0.825
63	O-P+	100	0.133	44	chord	board	Similar	Dissimilar	Female	24	Latin	2	6	4	0.825
63	O-P+	100	0.017	36	bait	date	Similar	Dissimilar	Female	24	Latin	2	6	4	0.825
63	O-P+	100	0.13	45	seat	feet	Similar	Dissimilar	Female	24	Latin	2	6	4	0.825
63	O-P+	100	0.003	47	deal	heel	Similar	Dissimilar	Female	24	Latin	2	6	4	0.825
63	O-P+	100	0.226	32	fame	claim	Similar	Dissimilar	Female	24	Latin	2	6	4	0.825
63	O-P+	100	0.403	26	dutch	much	Similar	Dissimilar	Female	24	Latin	2	6	4	0.825
63	O-P+	100	0.116	31	waist	paste	Similar	Dissimilar	Female	24	Latin	2	6	4	0.825
63	O-P+	100	0.226	37	gait	fate	Similar	Dissimilar	Female	24	Latin	2	6	4	0.825
63	O+P-	0	0.481	62	patch	watch	Similar	Dissimilar	Female	24	Latin	2	6	4	0.825
63	O+P-	0	0.004	59	bull	dull	Similar	Dissimilar	Female	24	Latin	2	6	4	0.825
63	O+P-	0	0.358	51	head	bead	Similar	Dissimilar	Female	24	Latin	2	6	4	0.825
63	O+P-	0	0.2	61	fiend	friend	Similar	Dissimilar	Female	24	Latin	2	6	4	0.825
63	O+P-	0	0.058	66	foul	soul	Similar	Dissimilar	Female	24	Latin	2	6	4	0.825
63	O+P-	0	1.537	55	wand	sand	Similar	Dissimilar	Female	24	Latin	2	6	4	0.825
63	O+P-	0	0.146	69	host	frost	Similar	Dissimilar	Female	24	Latin	2	6	4	0.825
63	O+P-	0	0.003	54	tour	four	Similar	Dissimilar	Female	24	Latin	2	6	4	0.825
63	O+P-	0	0.183	63	brow	snow	Similar	Dissimilar	Female	24	Latin	2	6	4	0.825
63	O+P-	0	0.018	56	bear	fear	Similar	Dissimilar	Female	24	Latin	2	6	4	0.825
63	O+P-	100	0.33	58	real	seal	Similar	Dissimilar	Female	24	Latin	2	6	4	0.825
63	O+P-	0	0.003	68	gild	mild	Similar	Dissimilar	Female	24	Latin	2	6	4	0.825
63	O+P-	0	0.134	64	howl	bowl	Similar	Dissimilar	Female	24	Latin	2	6	4	0.825
63	O+P-	0		72	dough	cough	Similar	Dissimilar	Female	24	Latin	2	6	4	0.825
63	O+P-	0		57	cost	most	Similar	Dissimilar	Female	24	Latin	2	6	4	0.825
63	O+P-	0	0.201	53	post	lost	Similar	Dissimilar	Female	24	Latin	2	6	4	0.825
63	O+P-	0	1.101	52	word	cord	Similar	Dissimilar	Female	24	Latin	2	6	4	0.825
63	O+P-	0	0.72	65	gear	pear	Similar	Dissimilar	Female	24	Latin	2	6	4	0.825
63	O+P-	0	0.043	70	plant	rant	Similar	Dissimilar	Female	24	Latin	2	6	4	0.825
63	O+P-	0	0.054	49	pint	mint	Similar	Dissimilar	Female	24	Latin	2	6	4	0.825
63	O+P-	0	0.131	67	comb	bomb	Similar	Dissimilar	Female	24	Latin	2	6	4	0.825
63	O+P-	0	0.22	50	slush	bush	Similar	Dissimilar	Female	24	Latin	2	6	4	0.825
63	O-P-	100	0.353	87	beam	smoke	Dissimilar	Dissimilar	Female	24	Latin	2	6	4	0.825
63	O-P-	100	0.113	92	deck	draft	Dissimilar	Dissimilar	Female	24	Latin	2	6	4	0.825
63	O-P-	100	0.171	78	crime	grain	Dissimilar	Dissimilar	Female	24	Latin	2	6	4	0.825
63	O-P-	100	0.092	94	field	chart	Dissimilar	Dissimilar	Female	24	Latin	2	6	4	0.825
63	O-P-	100	0.256	76	soup	wish	Dissimilar	Dissimilar	Female	24	Latin	2	6	4	0.825
63	O-P-	100	0.11	85	card	suit	Dissimilar	Dissimilar	Female	24	Latin	2	6	4	0.825
63	O-P-	100	0.009	95	fern	maze	Dissimilar	Dissimilar	Female	24	Latin	2	6	4	0.825
63	O-P-	100	0.113	84	balm	scene	Dissimilar	Dissimilar	Female	24	Latin	2	6	4	0.825
63	O-P-	100	0.025	80	face	house	Dissimilar	Dissimilar	Female	24	Latin	2	6	4	0.825
63	O-P-	100	0.173	91	news	foam	Dissimilar	Dissimilar	Female	24	Latin	2	6	4	0.825
63	O-P-	100	0.816	86	rack	guest	Dissimilar	Dissimilar	Female	24	Latin	2	6	4	0.825
63	O-P-	100	0.723	79	dirt	fish	Dissimilar	Dissimilar	Female	24	Latin	2	6	4	0.825
63	O-P-	100	0.453	75	drain	price	Dissimilar	Dissimilar	Female	24	Latin	2	6	4	0.825
63	O-P-	100	0.201	77	crest	glass	Dissimilar	Dissimilar	Female	24	Latin	2	6	4	0.825
63	O-P-	100	0.131	90	leaf	fort	Dissimilar	Dissimilar	Female	24	Latin	2	6	4	0.825
63	O-P-	100	0.19	89	file	rock	Dissimilar	Dissimilar	Female	24	Latin	2	6	4	0.825
63	O-P-	100	0.149	93	crisp	range	Dissimilar	Dissimilar	Female	24	Latin	2	6	4	0.825
63	O-P-	100	0.185	82	note	tray	Dissimilar	Dissimilar	Female	24	Latin	2	6	4	0.825
63	O-P-	100	0.134	73	clap	list	Dissimilar	Dissimilar	Female	24	Latin	2	6	4	0.825
63	O-P-	100	0.212	74	tape	slope	Dissimilar	Dissimilar	Female	24	Latin	2	6	4	0.825
63	O-P-	100	0.137	88	lawn	dream	Dissimilar	Dissimilar	Female	24	Latin	2	6	4	0.825
63	O-P-	100	0.209	83	bird	patch	Dissimilar	Dissimilar	Female	24	Latin	2	6	4	0.825
78	O+P+	100	0.0051	2	floss	cross	Similar	Similar	Female	27	Arabic	5	7	5	0.8
78	O+P+	100	0.0228	17	fire	wire	Similar	Similar	Female	27	Arabic	5	7	5	0.8
78	O+P+	100	0.1304	3	band	hand	Similar	Similar	Female	27	Arabic	5	7	5	0.8
78	O+P+	100	0.087	20	bone	tone	Similar	Similar	Female	27	Arabic	5	7	5	0.8
78	O+P+	100	0.1536	21	soot	foot	Similar	Similar	Female	27	Arabic	5	7	5	0.8
78	O+P+	100	0.0017	8	lunch	hunch	Similar	Similar	Female	27	Arabic	5	7	5	0.8
78	O+P+	100	0.0012	7	dent	vent	Similar	Similar	Female	27	Arabic	5	7	5	0.8
78	O+P+	100	0.1521	12	team	beam	Similar	Similar	Female	27	Arabic	5	7	5	0.8
78	O+P+	100	0.159	23	wood	hood	Similar	Similar	Female	27	Arabic	5	7	5	0.8
78	O+P+	100	0.0373	16	dice	mice	Similar	Similar	Female	27	Arabic	5	7	5	0.8
78	O+P+	100	0.0561	11	fish	wish	Similar	Similar	Female	27	Arabic	5	7	5	0.8
78	O+P+	100	0.0417	15	fang	gang	Similar	Similar	Female	27	Arabic	5	7	5	0.8
78	O+P+	100	0.5241	13	rope	hope	Similar	Similar	Female	27	Arabic	5	7	5	0.8
78	O+P+	0	0.3274	6	dance	chance	Similar	Similar	Female	27	Arabic	5	7	5	0.8
78	O+P+	100	0.0541	9	door	floor	Similar	Similar	Female	27	Arabic	5	7	5	0.8
78	O+P+	100	0.1964	22	line	pine	Similar	Similar	Female	27	Arabic	5	7	5	0.8
78	O+P+	100	0.1004	1	mate	gate	Similar	Similar	Female	27	Arabic	5	7	5	0.8
78	O+P+	100	0.0947	18	rust	dust	Similar	Similar	Female	27	Arabic	5	7	5	0.8
78	O+P+	100	0.2367	4	fair	hair	Similar	Similar	Female	27	Arabic	5	7	5	0.8
78	O+P+	100	0.1537	19	tart	part	Similar	Similar	Female	27	Arabic	5	7	5	0.8
78	O+P+	100	0.2355	14	fame	name	Similar	Similar	Female	27	Arabic	5	7	5	0.8
78	O+P+	100	0.0717	10	luck	duck	Similar	Similar	Female	27	Arabic	5	7	5	0.8
78	O-P+	100	0.1454	46	craze	phase	Similar	Dissimilar	Female	27	Arabic	5	7	5	0.8
78	O-P+	0	0.0493	25	jazz	has	Similar	Dissimilar	Female	27	Arabic	5	7	5	0.8
78	O-P+	100	0.3215	31	waist	paste	Similar	Dissimilar	Female	27	Arabic	5	7	5	0.8
78	O-P+	100	0.033	39	site	might	Similar	Dissimilar	Female	27	Arabic	5	7	5	0.8
78	O-P+	0	0.2533	32	fame	claim	Similar	Dissimilar	Female	27	Arabic	5	7	5	0.8
78	O-P+	0	0.3254	30	break	shake	Similar	Dissimilar	Female	27	Arabic	5	7	5	0.8
78	O-P+	100	0.1506	35	force	horse	Similar	Dissimilar	Female	27	Arabic	5	7	5	0.8
78	O-P+	0	0.2893	42	done	fun	Similar	Dissimilar	Female	27	Arabic	5	7	5	0.8
78	O-P+	100	0.0095	33	seam	deem	Similar	Dissimilar	Female	27	Arabic	5	7	5	0.8
78	O-P+	0	0.0598	27	male	sail	Similar	Dissimilar	Female	27	Arabic	5	7	5	0.8
78	O-P+	0	0.1319	28	tale	jail	Similar	Dissimilar	Female	27	Arabic	5	7	5	0.8
78	O-P+	100	0.1074	26	dutch	much	Similar	Dissimilar	Female	27	Arabic	5	7	5	0.8
78	O-P+	0	0.3192	38	meat	sheet	Similar	Dissimilar	Female	27	Arabic	5	7	5	0.8
78	O-P+	100	0.1459	36	bait	date	Similar	Dissimilar	Female	27	Arabic	5	7	5	0.8
78	O-P+	100	0.6543	29	verb	curb	Similar	Dissimilar	Female	27	Arabic	5	7	5	0.8
78	O-P+	100	0.2659	41	fare	pair	Similar	Dissimilar	Female	27	Arabic	5	7	5	0.8
78	O-P+	100	0.2016	37	gait	fate	Similar	Dissimilar	Female	27	Arabic	5	7	5	0.8
78	O-P+	100	0.171	44	chord	board	Similar	Dissimilar	Female	27	Arabic	5	7	5	0.8
78	O-P+	100	0.1429	43	bean	green	Similar	Dissimilar	Female	27	Arabic	5	7	5	0.8
78	O-P+	100	0.1039	47	deal	heel	Similar	Dissimilar	Female	27	Arabic	5	7	5	0.8
78	O-P+	100	0.2037	34	genes	beans	Similar	Dissimilar	Female	27	Arabic	5	7	5	0.8
78	O-P+	100	0.0841	45	seat	feet	Similar	Dissimilar	Female	27	Arabic	5	7	5	0.8
78	O+P-	0	0.0181	66	foul	soul	Similar	Dissimilar	Female	27	Arabic	5	7	5	0.8
78	O+P-	0	0.2533	64	howl	bowl	Similar	Dissimilar	Female	27	Arabic	5	7	5	0.8
78	O+P-	0	0.0152	62	patch	watch	Similar	Dissimilar	Female	27	Arabic	5	7	5	0.8
78	O+P-	0	0.0731	59	bull	dull	Similar	Dissimilar	Female	27	Arabic	5	7	5	0.8
78	O+P-	0	0.0012	70	plant	rant	Similar	Dissimilar	Female	27	Arabic	5	7	5	0.8
78	O+P-	0	0.3374	61	fiend	friend	Similar	Dissimilar	Female	27	Arabic	5	7	5	0.8
78	O+P-	0	0.4869	58	real	seal	Similar	Dissimilar	Female	27	Arabic	5	7	5	0.8
78	O+P-	0	0.6413	56	bear	fear	Similar	Dissimilar	Female	27	Arabic	5	7	5	0.8
78	O+P-	0	0.1027	49	pint	mint	Similar	Dissimilar	Female	27	Arabic	5	7	5	0.8
78	O+P-	0	0.1425	50	slush	bush	Similar	Dissimilar	Female	27	Arabic	5	7	5	0.8
78	O+P-	0	0.1349	67	comb	bomb	Similar	Dissimilar	Female	27	Arabic	5	7	5	0.8
78	O+P-	0	0.0895	72	dough	cough	Similar	Dissimilar	Female	27	Arabic	5	7	5	0.8
78	O+P-	0	0.0857	55	wand	sand	Similar	Dissimilar	Female	27	Arabic	5	7	5	0.8
78	O+P-	0	0.1233	65	gear	pear	Similar	Dissimilar	Female	27	Arabic	5	7	5	0.8
78	O+P-	0	0.0522	69	host	frost	Similar	Dissimilar	Female	27	Arabic	5	7	5	0.8
78	O+P-	0	0.2247	51	head	bead	Similar	Dissimilar	Female	27	Arabic	5	7	5	0.8
78	O+P-	0	0.2931	52	word	cord	Similar	Dissimilar	Female	27	Arabic	5	7	5	0.8
78	O+P-	0	0.1401	53	post	lost	Similar	Dissimilar	Female	27	Arabic	5	7	5	0.8
78	O+P-	0	0.0534	63	brow	snow	Similar	Dissimilar	Female	27	Arabic	5	7	5	0.8
78	O+P-	0	0.2537	68	gild	mild	Similar	Dissimilar	Female	27	Arabic	5	7	5	0.8
78	O+P-	0	0.5776	54	tour	four	Similar	Dissimilar	Female	27	Arabic	5	7	5	0.8
78	O+P-	0	0.0352	57	cost	most	Similar	Dissimilar	Female	27	Arabic	5	7	5	0.8
78	O-P-	100	0.0163	75	drain	price	Dissimilar	Dissimilar	Female	27	Arabic	5	7	5	0.8
78	O-P-	100	0.1928	88	lawn	dream	Dissimilar	Dissimilar	Female	27	Arabic	5	7	5	0.8
78	O-P-	100	0.1337	95	fern	maze	Dissimilar	Dissimilar	Female	27	Arabic	5	7	5	0.8
78	O-P-	100	0.1101	77	crest	glass	Dissimilar	Dissimilar	Female	27	Arabic	5	7	5	0.8
78	O-P-	100	0.2048	87	beam	smoke	Dissimilar	Dissimilar	Female	27	Arabic	5	7	5	0.8
78	O-P-	100	0.068	84	balm	scene	Dissimilar	Dissimilar	Female	27	Arabic	5	7	5	0.8
78	O-P-	100	0.3218	82	note	tray	Dissimilar	Dissimilar	Female	27	Arabic	5	7	5	0.8
78	O-P-	100	0.032	89	file	rock	Dissimilar	Dissimilar	Female	27	Arabic	5	7	5	0.8
78	O-P-	100	0.2527	83	bird	patch	Dissimilar	Dissimilar	Female	27	Arabic	5	7	5	0.8
78	O-P-	100	0.1199	93	crisp	range	Dissimilar	Dissimilar	Female	27	Arabic	5	7	5	0.8
78	O-P-	100	0.0929	90	leaf	fort	Dissimilar	Dissimilar	Female	27	Arabic	5	7	5	0.8
78	O-P-	100	0.0853	76	soup	wish	Dissimilar	Dissimilar	Female	27	Arabic	5	7	5	0.8
78	O-P-	100	0.2385	80	face	house	Dissimilar	Dissimilar	Female	27	Arabic	5	7	5	0.8
78	O-P-	0	0.4603	74	tape	slope	Dissimilar	Dissimilar	Female	27	Arabic	5	7	5	0.8
78	O-P-	100	0.0017	73	clap	list	Dissimilar	Dissimilar	Female	27	Arabic	5	7	5	0.8
78	O-P-	100	0.1544	78	crime	grain	Dissimilar	Dissimilar	Female	27	Arabic	5	7	5	0.8
78	O-P-	100	0.0714	91	news	foam	Dissimilar	Dissimilar	Female	27	Arabic	5	7	5	0.8
78	O-P-	100	0.6023	94	field	chart	Dissimilar	Dissimilar	Female	27	Arabic	5	7	5	0.8
78	O-P-	100	0.0721	86	rack	guest	Dissimilar	Dissimilar	Female	27	Arabic	5	7	5	0.8
78	O-P-	100	0.0617	85	card	suit	Dissimilar	Dissimilar	Female	27	Arabic	5	7	5	0.8
78	O-P-	100	0.2675	79	dirt	fish	Dissimilar	Dissimilar	Female	27	Arabic	5	7	5	0.8
78	O-P-	100	0.0353	92	deck	draft	Dissimilar	Dissimilar	Female	27	Arabic	5	7	5	0.8
83	O+P+	0	0.8684	13	rope	hope	Similar	Similar	Female	32	Latin	3	6	6	0.8
83	O+P+	0	2.5322	6	dance	chance	Similar	Similar	Female	32	Latin	3	6	6	0.8
83	O+P+	100	0.0737	17	fire	wire	Similar	Similar	Female	32	Latin	3	6	6	0.8
83	O+P+	100	0.6674	8	lunch	hunch	Similar	Similar	Female	32	Latin	3	6	6	0.8
83	O+P+	100	1.8745	15	fang	gang	Similar	Similar	Female	32	Latin	3	6	6	0.8
83	O+P+	100	0.7581	3	band	hand	Similar	Similar	Female	32	Latin	3	6	6	0.8
83	O+P+	100	0.3609	16	dice	mice	Similar	Similar	Female	32	Latin	3	6	6	0.8
83	O+P+	100	0.4056	4	fair	hair	Similar	Similar	Female	32	Latin	3	6	6	0.8
83	O+P+	100	0.1185	23	wood	hood	Similar	Similar	Female	32	Latin	3	6	6	0.8
83	O+P+	100	0.3003	22	line	pine	Similar	Similar	Female	32	Latin	3	6	6	0.8
83	O+P+	100	0.3998	14	fame	name	Similar	Similar	Female	32	Latin	3	6	6	0.8
83	O+P+	100	0.9195	10	luck	duck	Similar	Similar	Female	32	Latin	3	6	6	0.8
83	O+P+	100	0.2365	12	team	beam	Similar	Similar	Female	32	Latin	3	6	6	0.8
83	O+P+	100	0.5892	19	tart	part	Similar	Similar	Female	32	Latin	3	6	6	0.8
83	O+P+	100	0.5336	11	fish	wish	Similar	Similar	Female	32	Latin	3	6	6	0.8
83	O+P+	100	0.3681	7	dent	vent	Similar	Similar	Female	32	Latin	3	6	6	0.8
83	O+P+	100	0.413	18	rust	dust	Similar	Similar	Female	32	Latin	3	6	6	0.8
83	O+P+	100	0.2689	1	mate	gate	Similar	Similar	Female	32	Latin	3	6	6	0.8
83	O+P+	100	0.356	21	soot	foot	Similar	Similar	Female	32	Latin	3	6	6	0.8
83	O+P+	100	0.434	2	floss	cross	Similar	Similar	Female	32	Latin	3	6	6	0.8
83	O+P+	100	0.517	9	door	floor	Similar	Similar	Female	32	Latin	3	6	6	0.8
83	O+P+	100	0.5522	20	bone	tone	Similar	Similar	Female	32	Latin	3	6	6	0.8
83	O-P+	0	0.5985	41	fare	pair	Similar	Dissimilar	Female	32	Latin	3	6	6	0.8
83	O-P+	100	0.3414	29	verb	curb	Similar	Dissimilar	Female	32	Latin	3	6	6	0.8
83	O-P+	100	0.5336	35	force	horse	Similar	Dissimilar	Female	32	Latin	3	6	6	0.8
83	O-P+	100	0.534	33	seam	deem	Similar	Dissimilar	Female	32	Latin	3	6	6	0.8
83	O-P+	100	0.5873	27	male	sail	Similar	Dissimilar	Female	32	Latin	3	6	6	0.8
83	O-P+	100	0.3032	39	site	might	Similar	Dissimilar	Female	32	Latin	3	6	6	0.8
83	O-P+	100	0.0999	45	seat	feet	Similar	Dissimilar	Female	32	Latin	3	6	6	0.8
83	O-P+	0	0.6195	38	meat	sheet	Similar	Dissimilar	Female	32	Latin	3	6	6	0.8
83	O-P+	100	0.0516	46	craze	phase	Similar	Dissimilar	Female	32	Latin	3	6	6	0.8
83	O-P+	0	1.2527	32	fame	claim	Similar	Dissimilar	Female	32	Latin	3	6	6	0.8
83	O-P+	100	0.7545	34	genes	beans	Similar	Dissimilar	Female	32	Latin	3	6	6	0.8
83	O-P+	0	0.5005	42	done	fun	Similar	Dissimilar	Female	32	Latin	3	6	6	0.8
83	O-P+	100	0.6241	47	deal	heel	Similar	Dissimilar	Female	32	Latin	3	6	6	0.8
83	O-P+	0	0.5332	43	bean	green	Similar	Dissimilar	Female	32	Latin	3	6	6	0.8
83	O-P+	0	0.5198	28	tale	jail	Similar	Dissimilar	Female	32	Latin	3	6	6	0.8
83	O-P+	100	0.2104	25	jazz	has	Similar	Dissimilar	Female	32	Latin	3	6	6	0.8
83	O-P+	100	0.4785	31	waist	paste	Similar	Dissimilar	Female	32	Latin	3	6	6	0.8
83	O-P+	0	0.2105	36	bait	date	Similar	Dissimilar	Female	32	Latin	3	6	6	0.8
83	O-P+	0	0.5239	37	gait	fate	Similar	Dissimilar	Female	32	Latin	3	6	6	0.8
83	O-P+	100	0.6163	26	dutch	much	Similar	Dissimilar	Female	32	Latin	3	6	6	0.8
83	O-P+	100	0.3888	44	chord	board	Similar	Dissimilar	Female	32	Latin	3	6	6	0.8
83	O-P+	100	0.8166	30	break	shake	Similar	Dissimilar	Female	32	Latin	3	6	6	0.8
83	O+P-	100	0.7145	65	gear	pear	Similar	Dissimilar	Female	32	Latin	3	6	6	0.8
83	O+P-	100	1.35	57	cost	most	Similar	Dissimilar	Female	32	Latin	3	6	6	0.8
83	O+P-	0	0.111	70	plant	rant	Similar	Dissimilar	Female	32	Latin	3	6	6	0.8
83	O+P-	100	2.4983	55	wand	sand	Similar	Dissimilar	Female	32	Latin	3	6	6	0.8
83	O+P-	0	0.1582	58	real	seal	Similar	Dissimilar	Female	32	Latin	3	6	6	0.8
83	O+P-	0		49	pint	mint	Similar	Dissimilar	Female	32	Latin	3	6	6	0.8
83	O+P-	100	1.1078	50	slush	bush	Similar	Dissimilar	Female	32	Latin	3	6	6	0.8
83	O+P-	0	0.4096	64	howl	bowl	Similar	Dissimilar	Female	32	Latin	3	6	6	0.8
83	O+P-	0		68	gild	mild	Similar	Dissimilar	Female	32	Latin	3	6	6	0.8
83	O+P-	100	1.0995	56	bear	fear	Similar	Dissimilar	Female	32	Latin	3	6	6	0.8
83	O+P-	0	0.5686	54	tour	four	Similar	Dissimilar	Female	32	Latin	3	6	6	0.8
83	O+P-	100	2.2296	63	brow	snow	Similar	Dissimilar	Female	32	Latin	3	6	6	0.8
83	O+P-	0	2.0375	72	dough	cough	Similar	Dissimilar	Female	32	Latin	3	6	6	0.8
83	O+P-	0	0.5497	53	post	lost	Similar	Dissimilar	Female	32	Latin	3	6	6	0.8
83	O+P-	0	0.7256	69	host	frost	Similar	Dissimilar	Female	32	Latin	3	6	6	0.8
83	O+P-	100	1.5331	66	foul	soul	Similar	Dissimilar	Female	32	Latin	3	6	6	0.8
83	O+P-	0	0.5598	52	word	cord	Similar	Dissimilar	Female	32	Latin	3	6	6	0.8
83	O+P-	100	1.0981	62	patch	watch	Similar	Dissimilar	Female	32	Latin	3	6	6	0.8
83	O+P-	100	2.2316	51	head	bead	Similar	Dissimilar	Female	32	Latin	3	6	6	0.8
83	O+P-	0	0.6208	59	bull	dull	Similar	Dissimilar	Female	32	Latin	3	6	6	0.8
83	O+P-	100	0.9059	61	fiend	friend	Similar	Dissimilar	Female	32	Latin	3	6	6	0.8
83	O+P-	0	0.891	67	comb	bomb	Similar	Dissimilar	Female	32	Latin	3	6	6	0.8
83	O-P-	100	0.4245	73	clap	list	Dissimilar	Dissimilar	Female	32	Latin	3	6	6	0.8
83	O-P-	100	0.2934	92	deck	draft	Dissimilar	Dissimilar	Female	32	Latin	3	6	6	0.8
83	O-P-	100	0.1808	79	dirt	fish	Dissimilar	Dissimilar	Female	32	Latin	3	6	6	0.8
83	O-P-	100	0.1842	95	fern	maze	Dissimilar	Dissimilar	Female	32	Latin	3	6	6	0.8
83	O-P-	100	0.3607	89	file	rock	Dissimilar	Dissimilar	Female	32	Latin	3	6	6	0.8
83	O-P-	100	0.2384	80	face	house	Dissimilar	Dissimilar	Female	32	Latin	3	6	6	0.8
83	O-P-	0	1.0998	77	crest	glass	Dissimilar	Dissimilar	Female	32	Latin	3	6	6	0.8
83	O-P-	100	0.2193	76	soup	wish	Dissimilar	Dissimilar	Female	32	Latin	3	6	6	0.8
83	O-P-	100	0.0838	78	crime	grain	Dissimilar	Dissimilar	Female	32	Latin	3	6	6	0.8
83	O-P-	100	0.4665	82	note	tray	Dissimilar	Dissimilar	Female	32	Latin	3	6	6	0.8
83	O-P-	100	0.5063	85	card	suit	Dissimilar	Dissimilar	Female	32	Latin	3	6	6	0.8
83	O-P-	100	0.4644	88	lawn	dream	Dissimilar	Dissimilar	Female	32	Latin	3	6	6	0.8
83	O-P-	100	0.3884	74	tape	slope	Dissimilar	Dissimilar	Female	32	Latin	3	6	6	0.8
83	O-P-	100	0.6094	93	crisp	range	Dissimilar	Dissimilar	Female	32	Latin	3	6	6	0.8
83	O-P-	100	0.6145	87	beam	smoke	Dissimilar	Dissimilar	Female	32	Latin	3	6	6	0.8
83	O-P-	100	0.376	86	rack	guest	Dissimilar	Dissimilar	Female	32	Latin	3	6	6	0.8
83	O-P-	100	0.663	91	news	foam	Dissimilar	Dissimilar	Female	32	Latin	3	6	6	0.8
83	O-P-	100	0.7502	83	bird	patch	Dissimilar	Dissimilar	Female	32	Latin	3	6	6	0.8
83	O-P-	100	0.6067	84	balm	scene	Dissimilar	Dissimilar	Female	32	Latin	3	6	6	0.8
83	O-P-	100	0.519	90	leaf	fort	Dissimilar	Dissimilar	Female	32	Latin	3	6	6	0.8
83	O-P-	100	0.4996	75	drain	price	Dissimilar	Dissimilar	Female	32	Latin	3	6	6	0.8
83	O-P-	100	0.5063	94	field	chart	Dissimilar	Dissimilar	Female	32	Latin	3	6	6	0.8
86	O+P+	100	0.6424	13	rope	hope	Similar	Similar	Female	24	Latin	2	5	6	0.45
86	O+P+	100	0.4504	23	wood	hood	Similar	Similar	Female	24	Latin	2	5	6	0.45
86	O+P+	0	0.2104	14	fame	name	Similar	Similar	Female	24	Latin	2	5	6	0.45
86	O+P+	100	2.2023	9	door	floor	Similar	Similar	Female	24	Latin	2	5	6	0.45
86	O+P+	100	0.1846	8	lunch	hunch	Similar	Similar	Female	24	Latin	2	5	6	0.45
86	O+P+	100	0.2851	12	team	beam	Similar	Similar	Female	24	Latin	2	5	6	0.45
86	O+P+	100	0.277	20	bone	tone	Similar	Similar	Female	24	Latin	2	5	6	0.45
86	O+P+	100	0.2703	19	tart	part	Similar	Similar	Female	24	Latin	2	5	6	0.45
86	O+P+	100	0.2389	18	rust	dust	Similar	Similar	Female	24	Latin	2	5	6	0.45
86	O+P+	100	0.061	22	line	pine	Similar	Similar	Female	24	Latin	2	5	6	0.45
86	O+P+	100	0.6862	17	fire	wire	Similar	Similar	Female	24	Latin	2	5	6	0.45
86	O+P+	0	0.1884	6	dance	chance	Similar	Similar	Female	24	Latin	2	5	6	0.45
86	O+P+	100	0.1427	11	fish	wish	Similar	Similar	Female	24	Latin	2	5	6	0.45
86	O+P+	100	0.1216	2	floss	cross	Similar	Similar	Female	24	Latin	2	5	6	0.45
86	O+P+	100	0.275	4	fair	hair	Similar	Similar	Female	24	Latin	2	5	6	0.45
86	O+P+	100	0.1946	1	mate	gate	Similar	Similar	Female	24	Latin	2	5	6	0.45
86	O+P+	100	0.1751	3	band	hand	Similar	Similar	Female	24	Latin	2	5	6	0.45
86	O+P+	100	0.5742	15	fang	gang	Similar	Similar	Female	24	Latin	2	5	6	0.45
86	O+P+	100	0.0058	10	luck	duck	Similar	Similar	Female	24	Latin	2	5	6	0.45
86	O+P+	100	0.7375	16	dice	mice	Similar	Similar	Female	24	Latin	2	5	6	0.45
86	O+P+	100	0.3145	21	soot	foot	Similar	Similar	Female	24	Latin	2	5	6	0.45
86	O+P+	100	0.2909	7	dent	vent	Similar	Similar	Female	24	Latin	2	5	6	0.45
86	O-P+	100	1.2146	26	dutch	much	Similar	Dissimilar	Female	24	Latin	2	5	6	0.45
86	O-P+	100	0.4085	33	seam	deem	Similar	Dissimilar	Female	24	Latin	2	5	6	0.45
86	O-P+	0	0.0212	31	waist	paste	Similar	Dissimilar	Female	24	Latin	2	5	6	0.45
86	O-P+	0	0.0566	32	fame	claim	Similar	Dissimilar	Female	24	Latin	2	5	6	0.45
86	O-P+	0	0.3545	38	meat	sheet	Similar	Dissimilar	Female	24	Latin	2	5	6	0.45
86	O-P+	100	0.269	39	site	might	Similar	Dissimilar	Female	24	Latin	2	5	6	0.45
86	O-P+	100	0.2036	37	gait	fate	Similar	Dissimilar	Female	24	Latin	2	5	6	0.45
86	O-P+	0	0.6779	42	done	fun	Similar	Dissimilar	Female	24	Latin	2	5	6	0.45
86	O-P+	100	0.1434	28	tale	jail	Similar	Dissimilar	Female	24	Latin	2	5	6	0.45
86	O-P+	100	0.0852	45	seat	feet	Similar	Dissimilar	Female	24	Latin	2	5	6	0.45
86	O-P+	100	0.2971	46	craze	phase	Similar	Dissimilar	Female	24	Latin	2	5	6	0.45
86	O-P+	100	0.4605	36	bait	date	Similar	Dissimilar	Female	24	Latin	2	5	6	0.45
86	O-P+	100	0.1301	43	bean	green	Similar	Dissimilar	Female	24	Latin	2	5	6	0.45
86	O-P+	100	0.5708	35	force	horse	Similar	Dissimilar	Female	24	Latin	2	5	6	0.45
86	O-P+	100	1.1569	41	fare	pair	Similar	Dissimilar	Female	24	Latin	2	5	6	0.45
86	O-P+	100	0.5325	27	male	sail	Similar	Dissimilar	Female	24	Latin	2	5	6	0.45
86	O-P+	0	0.4942	29	verb	curb	Similar	Dissimilar	Female	24	Latin	2	5	6	0.45
86	O-P+	100	2.5016	25	jazz	has	Similar	Dissimilar	Female	24	Latin	2	5	6	0.45
86	O-P+	0	0.2905	30	break	shake	Similar	Dissimilar	Female	24	Latin	2	5	6	0.45
86	O-P+	100	0.2377	44	chord	board	Similar	Dissimilar	Female	24	Latin	2	5	6	0.45
86	O-P+	100	0.3348	34	genes	beans	Similar	Dissimilar	Female	24	Latin	2	5	6	0.45
86	O-P+	100	0.299	47	deal	heel	Similar	Dissimilar	Female	24	Latin	2	5	6	0.45
86	O+P-	0	2.1089	51	head	bead	Similar	Dissimilar	Female	24	Latin	2	5	6	0.45
86	O+P-	0		72	dough	cough	Similar	Dissimilar	Female	24	Latin	2	5	6	0.45
86	O+P-	0	0.2116	58	real	seal	Similar	Dissimilar	Female	24	Latin	2	5	6	0.45
86	O+P-	0	0.2641	64	howl	bowl	Similar	Dissimilar	Female	24	Latin	2	5	6	0.45
86	O+P-	0	0.336	66	foul	soul	Similar	Dissimilar	Female	24	Latin	2	5	6	0.45
86	O+P-	0	0.2432	67	comb	bomb	Similar	Dissimilar	Female	24	Latin	2	5	6	0.45
86	O+P-	0	0.202	49	pint	mint	Similar	Dissimilar	Female	24	Latin	2	5	6	0.45
86	O+P-	0	2.3363	70	plant	rant	Similar	Dissimilar	Female	24	Latin	2	5	6	0.45
86	O+P-	100	0.1721	52	word	cord	Similar	Dissimilar	Female	24	Latin	2	5	6	0.45
86	O+P-	0	0.2346	50	slush	bush	Similar	Dissimilar	Female	24	Latin	2	5	6	0.45
86	O+P-	100	0.1115	55	wand	sand	Similar	Dissimilar	Female	24	Latin	2	5	6	0.45
86	O+P-	0	0.7722	69	host	frost	Similar	Dissimilar	Female	24	Latin	2	5	6	0.45
86	O+P-	0	0.3119	57	cost	most	Similar	Dissimilar	Female	24	Latin	2	5	6	0.45
86	O+P-	0	0.2547	53	post	lost	Similar	Dissimilar	Female	24	Latin	2	5	6	0.45
86	O+P-	0	0.2961	63	brow	snow	Similar	Dissimilar	Female	24	Latin	2	5	6	0.45
86	O+P-	0	0.1582	61	fiend	friend	Similar	Dissimilar	Female	24	Latin	2	5	6	0.45
86	O+P-	0	0.1041	59	bull	dull	Similar	Dissimilar	Female	24	Latin	2	5	6	0.45
86	O+P-	0	0.3406	68	gild	mild	Similar	Dissimilar	Female	24	Latin	2	5	6	0.45
86	O+P-	0	0.2539	56	bear	fear	Similar	Dissimilar	Female	24	Latin	2	5	6	0.45
86	O+P-	0	0.6881	54	tour	four	Similar	Dissimilar	Female	24	Latin	2	5	6	0.45
86	O+P-	0	0.5013	62	patch	watch	Similar	Dissimilar	Female	24	Latin	2	5	6	0.45
86	O+P-	0	0.2901	65	gear	pear	Similar	Dissimilar	Female	24	Latin	2	5	6	0.45
86	O-P-	100	0.2534	77	crest	glass	Dissimilar	Dissimilar	Female	24	Latin	2	5	6	0.45
86	O-P-	100	0.0243	80	face	house	Dissimilar	Dissimilar	Female	24	Latin	2	5	6	0.45
86	O-P-	100	0.0537	86	rack	guest	Dissimilar	Dissimilar	Female	24	Latin	2	5	6	0.45
86	O-P-	100	0.3553	90	leaf	fort	Dissimilar	Dissimilar	Female	24	Latin	2	5	6	0.45
86	O-P-	100	0.2866	92	deck	draft	Dissimilar	Dissimilar	Female	24	Latin	2	5	6	0.45
86	O-P-	100	0.2932	94	field	chart	Dissimilar	Dissimilar	Female	24	Latin	2	5	6	0.45
86	O-P-	100	0.2173	76	soup	wish	Dissimilar	Dissimilar	Female	24	Latin	2	5	6	0.45
86	O-P-	100	0.1645	82	note	tray	Dissimilar	Dissimilar	Female	24	Latin	2	5	6	0.45
86	O-P-	100	0.1058	78	crime	grain	Dissimilar	Dissimilar	Female	24	Latin	2	5	6	0.45
86	O-P-	100	0.2052	74	tape	slope	Dissimilar	Dissimilar	Female	24	Latin	2	5	6	0.45
86	O-P-	100	0.9068	85	card	suit	Dissimilar	Dissimilar	Female	24	Latin	2	5	6	0.45
86	O-P-	100	0.3378	89	file	rock	Dissimilar	Dissimilar	Female	24	Latin	2	5	6	0.45
86	O-P-	100	0.228	75	drain	price	Dissimilar	Dissimilar	Female	24	Latin	2	5	6	0.45
86	O-P-	100	0.9181	93	crisp	range	Dissimilar	Dissimilar	Female	24	Latin	2	5	6	0.45
86	O-P-	100	0.4362	88	lawn	dream	Dissimilar	Dissimilar	Female	24	Latin	2	5	6	0.45
86	O-P-	100	0.2786	73	clap	list	Dissimilar	Dissimilar	Female	24	Latin	2	5	6	0.45
86	O-P-	100	0.0198	87	beam	smoke	Dissimilar	Dissimilar	Female	24	Latin	2	5	6	0.45
86	O-P-	100	0.4733	84	balm	scene	Dissimilar	Dissimilar	Female	24	Latin	2	5	6	0.45
86	O-P-	100	0.3177	83	bird	patch	Dissimilar	Dissimilar	Female	24	Latin	2	5	6	0.45
86	O-P-	100	0.3424	79	dirt	fish	Dissimilar	Dissimilar	Female	24	Latin	2	5	6	0.45
86	O-P-	100	0.2599	95	fern	maze	Dissimilar	Dissimilar	Female	24	Latin	2	5	6	0.45
86	O-P-	100	0.2847	91	news	foam	Dissimilar	Dissimilar	Female	24	Latin	2	5	6	0.45
88	O+P+	100	0.3342	9	door	floor	Similar	Similar	Female	35	Latin	2	8	0	0.925
88	O+P+	100	0.2229	16	dice	mice	Similar	Similar	Female	35	Latin	2	8	0	0.925
88	O+P+	100	0.3266	20	bone	tone	Similar	Similar	Female	35	Latin	2	8	0	0.925
88	O+P+	100	0.3602	10	luck	duck	Similar	Similar	Female	35	Latin	2	8	0	0.925
88	O+P+	100	0.5294	6	dance	chance	Similar	Similar	Female	35	Latin	2	8	0	0.925
88	O+P+	100	0.4003	22	line	pine	Similar	Similar	Female	35	Latin	2	8	0	0.925
88	O+P+	100	0.3727	21	soot	foot	Similar	Similar	Female	35	Latin	2	8	0	0.925
88	O+P+	100	0.3672	3	band	hand	Similar	Similar	Female	35	Latin	2	8	0	0.925
88	O+P+	100	0.3415	8	lunch	hunch	Similar	Similar	Female	35	Latin	2	8	0	0.925
88	O+P+	100	0.3545	17	fire	wire	Similar	Similar	Female	35	Latin	2	8	0	0.925
88	O+P+	100	0.4279	19	tart	part	Similar	Similar	Female	35	Latin	2	8	0	0.925
88	O+P+	100	0.2406	12	team	beam	Similar	Similar	Female	35	Latin	2	8	0	0.925
88	O+P+	100	0.5864	18	rust	dust	Similar	Similar	Female	35	Latin	2	8	0	0.925
88	O+P+	100	0.1745	7	dent	vent	Similar	Similar	Female	35	Latin	2	8	0	0.925
88	O+P+	100	0.1471	2	floss	cross	Similar	Similar	Female	35	Latin	2	8	0	0.925
88	O+P+	100	1.1647	4	fair	hair	Similar	Similar	Female	35	Latin	2	8	0	0.925
88	O+P+	100	0.0245	15	fang	gang	Similar	Similar	Female	35	Latin	2	8	0	0.925
88	O+P+	100	0.1424	13	rope	hope	Similar	Similar	Female	35	Latin	2	8	0	0.925
88	O+P+	100	0.6765	14	fame	name	Similar	Similar	Female	35	Latin	2	8	0	0.925
88	O+P+	100	0.4174	23	wood	hood	Similar	Similar	Female	35	Latin	2	8	0	0.925
88	O+P+	100	0.8836	1	mate	gate	Similar	Similar	Female	35	Latin	2	8	0	0.925
88	O+P+	100	0.3297	11	fish	wish	Similar	Similar	Female	35	Latin	2	8	0	0.925
88	O-P+	100	0.3175	39	site	might	Similar	Dissimilar	Female	35	Latin	2	8	0	0.925
88	O-P+	100	0.3388	47	deal	heel	Similar	Dissimilar	Female	35	Latin	2	8	0	0.925
88	O-P+	100	0.2172	45	seat	feet	Similar	Dissimilar	Female	35	Latin	2	8	0	0.925
88	O-P+	100	0.3806	41	fare	pair	Similar	Dissimilar	Female	35	Latin	2	8	0	0.925
88	O-P+	0	0.3365	35	force	horse	Similar	Dissimilar	Female	35	Latin	2	8	0	0.925
88	O-P+	100	0.3648	27	male	sail	Similar	Dissimilar	Female	35	Latin	2	8	0	0.925
88	O-P+	0	0.3531	32	fame	claim	Similar	Dissimilar	Female	35	Latin	2	8	0	0.925
88	O-P+	0	0.3707	30	break	shake	Similar	Dissimilar	Female	35	Latin	2	8	0	0.925
88	O-P+	100	0.3552	28	tale	jail	Similar	Dissimilar	Female	35	Latin	2	8	0	0.925
88	O-P+	100	0.3135	36	bait	date	Similar	Dissimilar	Female	35	Latin	2	8	0	0.925
88	O-P+	0	0.2351	38	meat	sheet	Similar	Dissimilar	Female	35	Latin	2	8	0	0.925
88	O-P+	100	0.4526	42	done	fun	Similar	Dissimilar	Female	35	Latin	2	8	0	0.925
88	O-P+	100	0.8119	44	chord	board	Similar	Dissimilar	Female	35	Latin	2	8	0	0.925
88	O-P+	100	0.2478	29	verb	curb	Similar	Dissimilar	Female	35	Latin	2	8	0	0.925
88	O-P+	100	0.4538	46	craze	phase	Similar	Dissimilar	Female	35	Latin	2	8	0	0.925
88	O-P+	100	0.1354	37	gait	fate	Similar	Dissimilar	Female	35	Latin	2	8	0	0.925
88	O-P+	100	0.2918	34	genes	beans	Similar	Dissimilar	Female	35	Latin	2	8	0	0.925
88	O-P+	100	0.2753	25	jazz	has	Similar	Dissimilar	Female	35	Latin	2	8	0	0.925
88	O-P+	100	0.0211	43	bean	green	Similar	Dissimilar	Female	35	Latin	2	8	0	0.925
88	O-P+	100	0.1171	33	seam	deem	Similar	Dissimilar	Female	35	Latin	2	8	0	0.925
88	O-P+	100	0.0352	26	dutch	much	Similar	Dissimilar	Female	35	Latin	2	8	0	0.925
88	O-P+	100	0.1706	31	waist	paste	Similar	Dissimilar	Female	35	Latin	2	8	0	0.925
88	O+P-	100	0.1027	68	gild	mild	Similar	Dissimilar	Female	35	Latin	2	8	0	0.925
88	O+P-	0	0.2357	58	real	seal	Similar	Dissimilar	Female	35	Latin	2	8	0	0.925
88	O+P-	0	0.396	59	bull	dull	Similar	Dissimilar	Female	35	Latin	2	8	0	0.925
88	O+P-	100	0.3436	63	brow	snow	Similar	Dissimilar	Female	35	Latin	2	8	0	0.925
88	O+P-	100	0.4205	52	word	cord	Similar	Dissimilar	Female	35	Latin	2	8	0	0.925
88	O+P-	0	0.3384	70	plant	rant	Similar	Dissimilar	Female	35	Latin	2	8	0	0.925
88	O+P-	0	0.4696	69	host	frost	Similar	Dissimilar	Female	35	Latin	2	8	0	0.925
88	O+P-	0	0.352	61	fiend	friend	Similar	Dissimilar	Female	35	Latin	2	8	0	0.925
88	O+P-	100	0.338	51	head	bead	Similar	Dissimilar	Female	35	Latin	2	8	0	0.925
88	O+P-	100	0.7193	62	patch	watch	Similar	Dissimilar	Female	35	Latin	2	8	0	0.925
88	O+P-	0	0.2559	66	foul	soul	Similar	Dissimilar	Female	35	Latin	2	8	0	0.925
88	O+P-	100	0.2306	53	post	lost	Similar	Dissimilar	Female	35	Latin	2	8	0	0.925
88	O+P-	100	0.3355	55	wand	sand	Similar	Dissimilar	Female	35	Latin	2	8	0	0.925
88	O+P-	100	0.4099	72	dough	cough	Similar	Dissimilar	Female	35	Latin	2	8	0	0.925
88	O+P-	100	0.245	65	gear	pear	Similar	Dissimilar	Female	35	Latin	2	8	0	0.925
88	O+P-	0	0.3311	49	pint	mint	Similar	Dissimilar	Female	35	Latin	2	8	0	0.925
88	O+P-	100	0.1861	56	bear	fear	Similar	Dissimilar	Female	35	Latin	2	8	0	0.925
88	O+P-	100	0.0245	54	tour	four	Similar	Dissimilar	Female	35	Latin	2	8	0	0.925
88	O+P-	100	0.0204	67	comb	bomb	Similar	Dissimilar	Female	35	Latin	2	8	0	0.925
88	O+P-	0	0.0359	64	howl	bowl	Similar	Dissimilar	Female	35	Latin	2	8	0	0.925
88	O+P-	100	0.413	57	cost	most	Similar	Dissimilar	Female	35	Latin	2	8	0	0.925
88	O+P-	100	0.2439	50	slush	bush	Similar	Dissimilar	Female	35	Latin	2	8	0	0.925
88	O-P-	100	0.4195	92	deck	draft	Dissimilar	Dissimilar	Female	35	Latin	2	8	0	0.925
88	O-P-	100	0.4792	93	crisp	range	Dissimilar	Dissimilar	Female	35	Latin	2	8	0	0.925
88	O-P-	100	0.2788	94	field	chart	Dissimilar	Dissimilar	Female	35	Latin	2	8	0	0.925
88	O-P-	100	0.5101	84	balm	scene	Dissimilar	Dissimilar	Female	35	Latin	2	8	0	0.925
88	O-P-	100	0.3502	85	card	suit	Dissimilar	Dissimilar	Female	35	Latin	2	8	0	0.925
88	O-P-	100	0.5026	88	lawn	dream	Dissimilar	Dissimilar	Female	35	Latin	2	8	0	0.925
88	O-P-	100	0.4513	90	leaf	fort	Dissimilar	Dissimilar	Female	35	Latin	2	8	0	0.925
88	O-P-	100	0.0758	74	tape	slope	Dissimilar	Dissimilar	Female	35	Latin	2	8	0	0.925
88	O-P-	100	0.2505	77	crest	glass	Dissimilar	Dissimilar	Female	35	Latin	2	8	0	0.925
88	O-P-	100	0.3607	91	news	foam	Dissimilar	Dissimilar	Female	35	Latin	2	8	0	0.925
88	O-P-	100	0.3705	76	soup	wish	Dissimilar	Dissimilar	Female	35	Latin	2	8	0	0.925
88	O-P-	100	0.2392	79	dirt	fish	Dissimilar	Dissimilar	Female	35	Latin	2	8	0	0.925
88	O-P-	100	0.3406	73	clap	list	Dissimilar	Dissimilar	Female	35	Latin	2	8	0	0.925
88	O-P-	100	0.3147	75	drain	price	Dissimilar	Dissimilar	Female	35	Latin	2	8	0	0.925
88	O-P-	100	0.3454	95	fern	maze	Dissimilar	Dissimilar	Female	35	Latin	2	8	0	0.925
88	O-P-	100	0.0103	78	crime	grain	Dissimilar	Dissimilar	Female	35	Latin	2	8	0	0.925
88	O-P-	100	0.0065	86	rack	guest	Dissimilar	Dissimilar	Female	35	Latin	2	8	0	0.925
88	O-P-	100	0.441	83	bird	patch	Dissimilar	Dissimilar	Female	35	Latin	2	8	0	0.925
88	O-P-	100	0.3456	87	beam	smoke	Dissimilar	Dissimilar	Female	35	Latin	2	8	0	0.925
88	O-P-	100	0.7361	80	face	house	Dissimilar	Dissimilar	Female	35	Latin	2	8	0	0.925
88	O-P-	100	0.3769	89	file	rock	Dissimilar	Dissimilar	Female	35	Latin	2	8	0	0.925
88	O-P-	100	0.0971	82	note	tray	Dissimilar	Dissimilar	Female	35	Latin	2	8	0	0.925
89	O+P+	100	0.8128	21	soot	foot	Similar	Similar	Female	32	Latin	3	6	6	0.8
89	O+P+	100	0.7703	20	bone	tone	Similar	Similar	Female	32	Latin	3	6	6	0.8
89	O+P+	100	0.7692	3	band	hand	Similar	Similar	Female	32	Latin	3	6	6	0.8
89	O+P+	100	0.4508	18	rust	dust	Similar	Similar	Female	32	Latin	3	6	6	0.8
89	O+P+	100	0.5756	1	mate	gate	Similar	Similar	Female	32	Latin	3	6	6	0.8
89	O+P+	100	0.4578	14	fame	name	Similar	Similar	Female	32	Latin	3	6	6	0.8
89	O+P+	0	0.3924	19	tart	part	Similar	Similar	Female	32	Latin	3	6	6	0.8
89	O+P+	100	0.4337	16	dice	mice	Similar	Similar	Female	32	Latin	3	6	6	0.8
89	O+P+	100	0.632	11	fish	wish	Similar	Similar	Female	32	Latin	3	6	6	0.8
89	O+P+	100	0.5009	22	line	pine	Similar	Similar	Female	32	Latin	3	6	6	0.8
89	O+P+	100	0.5705	13	rope	hope	Similar	Similar	Female	32	Latin	3	6	6	0.8
89	O+P+	100	0.6237	15	fang	gang	Similar	Similar	Female	32	Latin	3	6	6	0.8
89	O+P+	100	0.6349	6	dance	chance	Similar	Similar	Female	32	Latin	3	6	6	0.8
89	O+P+	100	0.4894	23	wood	hood	Similar	Similar	Female	32	Latin	3	6	6	0.8
89	O+P+	100	0.7372	2	floss	cross	Similar	Similar	Female	32	Latin	3	6	6	0.8
89	O+P+	100	0.2573	8	lunch	hunch	Similar	Similar	Female	32	Latin	3	6	6	0.8
89	O+P+	100	0.4337	7	dent	vent	Similar	Similar	Female	32	Latin	3	6	6	0.8
89	O+P+	100	1.0409	4	fair	hair	Similar	Similar	Female	32	Latin	3	6	6	0.8
89	O+P+	100	0.6195	10	luck	duck	Similar	Similar	Female	32	Latin	3	6	6	0.8
89	O+P+	100	0.4208	17	fire	wire	Similar	Similar	Female	32	Latin	3	6	6	0.8
89	O+P+	100	0.6413	12	team	beam	Similar	Similar	Female	32	Latin	3	6	6	0.8
89	O+P+	100	0.4363	9	door	floor	Similar	Similar	Female	32	Latin	3	6	6	0.8
89	O-P+	100	0.367	44	chord	board	Similar	Dissimilar	Female	32	Latin	3	6	6	0.8
89	O-P+	100	0.9115	47	deal	heel	Similar	Dissimilar	Female	32	Latin	3	6	6	0.8
89	O-P+	100	1.0782	30	break	shake	Similar	Dissimilar	Female	32	Latin	3	6	6	0.8
89	O-P+	100	0.7756	31	waist	paste	Similar	Dissimilar	Female	32	Latin	3	6	6	0.8
89	O-P+	0	0.4954	42	done	fun	Similar	Dissimilar	Female	32	Latin	3	6	6	0.8
89	O-P+	0	0.5711	25	jazz	has	Similar	Dissimilar	Female	32	Latin	3	6	6	0.8
89	O-P+	100	0.6947	46	craze	phase	Similar	Dissimilar	Female	32	Latin	3	6	6	0.8
89	O-P+	100	0.7079	35	force	horse	Similar	Dissimilar	Female	32	Latin	3	6	6	0.8
89	O-P+	100	0.7458	39	site	might	Similar	Dissimilar	Female	32	Latin	3	6	6	0.8
89	O-P+	100	0.7827	38	meat	sheet	Similar	Dissimilar	Female	32	Latin	3	6	6	0.8
89	O-P+	100	0.5194	36	bait	date	Similar	Dissimilar	Female	32	Latin	3	6	6	0.8
89	O-P+	100	0.8275	32	fame	claim	Similar	Dissimilar	Female	32	Latin	3	6	6	0.8
89	O-P+	100	1.1414	33	seam	deem	Similar	Dissimilar	Female	32	Latin	3	6	6	0.8
89	O-P+	100	0.5707	26	dutch	much	Similar	Dissimilar	Female	32	Latin	3	6	6	0.8
89	O-P+	100	0.4959	41	fare	pair	Similar	Dissimilar	Female	32	Latin	3	6	6	0.8
89	O-P+	100	0.5386	45	seat	feet	Similar	Dissimilar	Female	32	Latin	3	6	6	0.8
89	O-P+	100	0.5195	27	male	sail	Similar	Dissimilar	Female	32	Latin	3	6	6	0.8
89	O-P+	100	0.5404	37	gait	fate	Similar	Dissimilar	Female	32	Latin	3	6	6	0.8
89	O-P+	100	0.4523	28	tale	jail	Similar	Dissimilar	Female	32	Latin	3	6	6	0.8
89	O-P+	100	0.5179	34	genes	beans	Similar	Dissimilar	Female	32	Latin	3	6	6	0.8
89	O-P+	100	1.9332	43	bean	green	Similar	Dissimilar	Female	32	Latin	3	6	6	0.8
89	O-P+	100	0.4699	29	verb	curb	Similar	Dissimilar	Female	32	Latin	3	6	6	0.8
89	O+P-	100	0.737	61	fiend	friend	Similar	Dissimilar	Female	32	Latin	3	6	6	0.8
89	O+P-	0	0.7527	57	cost	most	Similar	Dissimilar	Female	32	Latin	3	6	6	0.8
89	O+P-	100	0.9836	50	slush	bush	Similar	Dissimilar	Female	32	Latin	3	6	6	0.8
89	O+P-	100	0.8076	54	tour	four	Similar	Dissimilar	Female	32	Latin	3	6	6	0.8
89	O+P-	0	0.5201	64	howl	bowl	Similar	Dissimilar	Female	32	Latin	3	6	6	0.8
89	O+P-	0	0.4273	49	pint	mint	Similar	Dissimilar	Female	32	Latin	3	6	6	0.8
89	O+P-	0	0.7526	72	dough	cough	Similar	Dissimilar	Female	32	Latin	3	6	6	0.8
89	O+P-	100	1.0044	52	word	cord	Similar	Dissimilar	Female	32	Latin	3	6	6	0.8
89	O+P-	100	0.8422	55	wand	sand	Similar	Dissimilar	Female	32	Latin	3	6	6	0.8
89	O+P-	0	0.8539	67	comb	bomb	Similar	Dissimilar	Female	32	Latin	3	6	6	0.8
89	O+P-	100	0.638	58	real	seal	Similar	Dissimilar	Female	32	Latin	3	6	6	0.8
89	O+P-	100	0.6421	68	gild	mild	Similar	Dissimilar	Female	32	Latin	3	6	6	0.8
89	O+P-	100	0.8007	69	host	frost	Similar	Dissimilar	Female	32	Latin	3	6	6	0.8
89	O+P-	100	0.8016	63	brow	snow	Similar	Dissimilar	Female	32	Latin	3	6	6	0.8
89	O+P-	100	0.7397	51	head	bead	Similar	Dissimilar	Female	32	Latin	3	6	6	0.8
89	O+P-	100	0.5728	65	gear	pear	Similar	Dissimilar	Female	32	Latin	3	6	6	0.8
89	O+P-	100	1.488	53	post	lost	Similar	Dissimilar	Female	32	Latin	3	6	6	0.8
89	O+P-	0	0.8378	70	plant	rant	Similar	Dissimilar	Female	32	Latin	3	6	6	0.8
89	O+P-	100	1.2068	56	bear	fear	Similar	Dissimilar	Female	32	Latin	3	6	6	0.8
89	O+P-	100	0.7684	62	patch	watch	Similar	Dissimilar	Female	32	Latin	3	6	6	0.8
89	O+P-	0	0.625	66	foul	soul	Similar	Dissimilar	Female	32	Latin	3	6	6	0.8
89	O+P-	100	0.6427	59	bull	dull	Similar	Dissimilar	Female	32	Latin	3	6	6	0.8
89	O-P-	100	0.7705	88	lawn	dream	Dissimilar	Dissimilar	Female	32	Latin	3	6	6	0.8
89	O-P-	100	0.5609	75	drain	price	Dissimilar	Dissimilar	Female	32	Latin	3	6	6	0.8
89	O-P-	100	0.7683	93	crisp	range	Dissimilar	Dissimilar	Female	32	Latin	3	6	6	0.8
89	O-P-	100	0.5133	77	crest	glass	Dissimilar	Dissimilar	Female	32	Latin	3	6	6	0.8
89	O-P-	100	0.4612	85	card	suit	Dissimilar	Dissimilar	Female	32	Latin	3	6	6	0.8
89	O-P-	100	0.9412	87	beam	smoke	Dissimilar	Dissimilar	Female	32	Latin	3	6	6	0.8
89	O-P-	100	0.5419	79	dirt	fish	Dissimilar	Dissimilar	Female	32	Latin	3	6	6	0.8
89	O-P-	0	0.7304	74	tape	slope	Dissimilar	Dissimilar	Female	32	Latin	3	6	6	0.8
89	O-P-	100	0.5499	92	deck	draft	Dissimilar	Dissimilar	Female	32	Latin	3	6	6	0.8
89	O-P-	100	0.4605	83	bird	patch	Dissimilar	Dissimilar	Female	32	Latin	3	6	6	0.8
89	O-P-	100	0.4661	95	fern	maze	Dissimilar	Dissimilar	Female	32	Latin	3	6	6	0.8
89	O-P-	100	0.4933	86	rack	guest	Dissimilar	Dissimilar	Female	32	Latin	3	6	6	0.8
89	O-P-	100	0.484	91	news	foam	Dissimilar	Dissimilar	Female	32	Latin	3	6	6	0.8
89	O-P-	100	0.6422	76	soup	wish	Dissimilar	Dissimilar	Female	32	Latin	3	6	6	0.8
89	O-P-	100	0.7428	94	field	chart	Dissimilar	Dissimilar	Female	32	Latin	3	6	6	0.8
89	O-P-	100	1.0224	84	balm	scene	Dissimilar	Dissimilar	Female	32	Latin	3	6	6	0.8
89	O-P-	100	0.4536	82	note	tray	Dissimilar	Dissimilar	Female	32	Latin	3	6	6	0.8
89	O-P-	100	0.3704	78	crime	grain	Dissimilar	Dissimilar	Female	32	Latin	3	6	6	0.8
89	O-P-	100	0.6869	80	face	house	Dissimilar	Dissimilar	Female	32	Latin	3	6	6	0.8
89	O-P-	100	0.5362	73	clap	list	Dissimilar	Dissimilar	Female	32	Latin	3	6	6	0.8
89	O-P-	100	0.4876	89	file	rock	Dissimilar	Dissimilar	Female	32	Latin	3	6	6	0.8
89	O-P-	100	0.581	90	leaf	fort	Dissimilar	Dissimilar	Female	32	Latin	3	6	6	0.8
97	O+P+	100	0.5269	6	dance	chance	Similar	Similar	Female	34	Latin	2	8	7	0.7
97	O+P+	100	0.5378	15	fang	gang	Similar	Similar	Female	34	Latin	2	8	7	0.7
97	O+P+	100	0.3531	8	lunch	hunch	Similar	Similar	Female	34	Latin	2	8	7	0.7
97	O+P+	100	0.3711	17	fire	wire	Similar	Similar	Female	34	Latin	2	8	7	0.7
97	O+P+	100	0.34	11	fish	wish	Similar	Similar	Female	34	Latin	2	8	7	0.7
97	O+P+	100	0.404	20	bone	tone	Similar	Similar	Female	34	Latin	2	8	7	0.7
97	O+P+	100	0.4066	4	fair	hair	Similar	Similar	Female	34	Latin	2	8	7	0.7
97	O+P+	100	0.3207	16	dice	mice	Similar	Similar	Female	34	Latin	2	8	7	0.7
97	O+P+	100	0.2928	18	rust	dust	Similar	Similar	Female	34	Latin	2	8	7	0.7
97	O+P+	100	0.3572	10	luck	duck	Similar	Similar	Female	34	Latin	2	8	7	0.7
97	O+P+	100	0.3054	21	soot	foot	Similar	Similar	Female	34	Latin	2	8	7	0.7
97	O+P+	100	0.5697	19	tart	part	Similar	Similar	Female	34	Latin	2	8	7	0.7
97	O+P+	100	0.2842	1	mate	gate	Similar	Similar	Female	34	Latin	2	8	7	0.7
97	O+P+	100	0.3747	13	rope	hope	Similar	Similar	Female	34	Latin	2	8	7	0.7
97	O+P+	100	0.3699	7	dent	vent	Similar	Similar	Female	34	Latin	2	8	7	0.7
97	O+P+	100	0.37	14	fame	name	Similar	Similar	Female	34	Latin	2	8	7	0.7
97	O+P+	100	0.2773	12	team	beam	Similar	Similar	Female	34	Latin	2	8	7	0.7
97	O+P+	100	0.4935	2	floss	cross	Similar	Similar	Female	34	Latin	2	8	7	0.7
97	O+P+	100	0.3041	22	line	pine	Similar	Similar	Female	34	Latin	2	8	7	0.7
97	O+P+	100	0.3017	23	wood	hood	Similar	Similar	Female	34	Latin	2	8	7	0.7
97	O+P+	100	0.3209	3	band	hand	Similar	Similar	Female	34	Latin	2	8	7	0.7
97	O+P+	100	0.2239	9	door	floor	Similar	Similar	Female	34	Latin	2	8	7	0.7
97	O-P+	100	0.5926	37	gait	fate	Similar	Dissimilar	Female	34	Latin	2	8	7	0.7
97	O-P+	100	0.4758	39	site	might	Similar	Dissimilar	Female	34	Latin	2	8	7	0.7
97	O-P+	100	0.5023	34	genes	beans	Similar	Dissimilar	Female	34	Latin	2	8	7	0.7
97	O-P+	100	0.3854	33	seam	deem	Similar	Dissimilar	Female	34	Latin	2	8	7	0.7
97	O-P+	100	0.3907	32	fame	claim	Similar	Dissimilar	Female	34	Latin	2	8	7	0.7
97	O-P+	100	0.3516	45	seat	feet	Similar	Dissimilar	Female	34	Latin	2	8	7	0.7
97	O-P+	100	0.3583	46	craze	phase	Similar	Dissimilar	Female	34	Latin	2	8	7	0.7
97	O-P+	100	0.4186	25	jazz	has	Similar	Dissimilar	Female	34	Latin	2	8	7	0.7
97	O-P+	100	0.3182	29	verb	curb	Similar	Dissimilar	Female	34	Latin	2	8	7	0.7
97	O-P+	100	0.2747	31	waist	paste	Similar	Dissimilar	Female	34	Latin	2	8	7	0.7
97	O-P+	100	0.3594	44	chord	board	Similar	Dissimilar	Female	34	Latin	2	8	7	0.7
97	O-P+	100	0.2741	42	done	fun	Similar	Dissimilar	Female	34	Latin	2	8	7	0.7
97	O-P+	100	0.3517	26	dutch	much	Similar	Dissimilar	Female	34	Latin	2	8	7	0.7
97	O-P+	100	0.3513	38	meat	sheet	Similar	Dissimilar	Female	34	Latin	2	8	7	0.7
97	O-P+	100	0.4027	30	break	shake	Similar	Dissimilar	Female	34	Latin	2	8	7	0.7
97	O-P+	100	0.2778	43	bean	green	Similar	Dissimilar	Female	34	Latin	2	8	7	0.7
97	O-P+	100	0.3374	36	bait	date	Similar	Dissimilar	Female	34	Latin	2	8	7	0.7
97	O-P+	100	0.3696	35	force	horse	Similar	Dissimilar	Female	34	Latin	2	8	7	0.7
97	O-P+	100	0.276	47	deal	heel	Similar	Dissimilar	Female	34	Latin	2	8	7	0.7
97	O-P+	100	0.3539	27	male	sail	Similar	Dissimilar	Female	34	Latin	2	8	7	0.7
97	O-P+	100	0.3022	28	tale	jail	Similar	Dissimilar	Female	34	Latin	2	8	7	0.7
97	O-P+	100	0.2708	41	fare	pair	Similar	Dissimilar	Female	34	Latin	2	8	7	0.7
97	O+P-	0	0.471	70	plant	rant	Similar	Dissimilar	Female	34	Latin	2	8	7	0.7
97	O+P-	100	0.5853	63	brow	snow	Similar	Dissimilar	Female	34	Latin	2	8	7	0.7
97	O+P-	0	0.4183	53	post	lost	Similar	Dissimilar	Female	34	Latin	2	8	7	0.7
97	O+P-	100	0.2753	66	foul	soul	Similar	Dissimilar	Female	34	Latin	2	8	7	0.7
97	O+P-	100	0.2901	56	bear	fear	Similar	Dissimilar	Female	34	Latin	2	8	7	0.7
97	O+P-	100	0.3852	72	dough	cough	Similar	Dissimilar	Female	34	Latin	2	8	7	0.7
97	O+P-	100	0.3	51	head	bead	Similar	Dissimilar	Female	34	Latin	2	8	7	0.7
97	O+P-	100	0.4207	50	slush	bush	Similar	Dissimilar	Female	34	Latin	2	8	7	0.7
97	O+P-	0	0.3701	67	comb	bomb	Similar	Dissimilar	Female	34	Latin	2	8	7	0.7
97	O+P-	100	0.3185	59	bull	dull	Similar	Dissimilar	Female	34	Latin	2	8	7	0.7
97	O+P-	100	0.3053	68	gild	mild	Similar	Dissimilar	Female	34	Latin	2	8	7	0.7
97	O+P-	100	0.2915	58	real	seal	Similar	Dissimilar	Female	34	Latin	2	8	7	0.7
97	O+P-	0	0.4389	57	cost	most	Similar	Dissimilar	Female	34	Latin	2	8	7	0.7
97	O+P-	100	0.2532	52	word	cord	Similar	Dissimilar	Female	34	Latin	2	8	7	0.7
97	O+P-	0	0.437	69	host	frost	Similar	Dissimilar	Female	34	Latin	2	8	7	0.7
97	O+P-	100	0.2941	62	patch	watch	Similar	Dissimilar	Female	34	Latin	2	8	7	0.7
97	O+P-	100	0.392	54	tour	four	Similar	Dissimilar	Female	34	Latin	2	8	7	0.7
97	O+P-	100	0.2513	49	pint	mint	Similar	Dissimilar	Female	34	Latin	2	8	7	0.7
97	O+P-	100	0.3183	55	wand	sand	Similar	Dissimilar	Female	34	Latin	2	8	7	0.7
97	O+P-	100	0.3624	64	howl	bowl	Similar	Dissimilar	Female	34	Latin	2	8	7	0.7
97	O+P-	100	0.3241	65	gear	pear	Similar	Dissimilar	Female	34	Latin	2	8	7	0.7
97	O+P-	100	0.3699	61	fiend	friend	Similar	Dissimilar	Female	34	Latin	2	8	7	0.7
97	O-P-	100	0.3712	74	tape	slope	Dissimilar	Dissimilar	Female	34	Latin	2	8	7	0.7
97	O-P-	100	0.3849	83	bird	patch	Dissimilar	Dissimilar	Female	34	Latin	2	8	7	0.7
97	O-P-	100	0.4373	76	soup	wish	Dissimilar	Dissimilar	Female	34	Latin	2	8	7	0.7
97	O-P-	100	0.2704	89	file	rock	Dissimilar	Dissimilar	Female	34	Latin	2	8	7	0.7
97	O-P-	100	0.4031	82	note	tray	Dissimilar	Dissimilar	Female	34	Latin	2	8	7	0.7
97	O-P-	100	0.4061	85	card	suit	Dissimilar	Dissimilar	Female	34	Latin	2	8	7	0.7
97	O-P-	100	0.3069	78	crime	grain	Dissimilar	Dissimilar	Female	34	Latin	2	8	7	0.7
97	O-P-	100	0.3047	84	balm	scene	Dissimilar	Dissimilar	Female	34	Latin	2	8	7	0.7
97	O-P-	100	0.3506	92	deck	draft	Dissimilar	Dissimilar	Female	34	Latin	2	8	7	0.7
97	O-P-	100	0.2911	91	news	foam	Dissimilar	Dissimilar	Female	34	Latin	2	8	7	0.7
97	O-P-	100	0.3375	80	face	house	Dissimilar	Dissimilar	Female	34	Latin	2	8	7	0.7
97	O-P-	100	0.3531	93	crisp	range	Dissimilar	Dissimilar	Female	34	Latin	2	8	7	0.7
97	O-P-	100	0.2855	90	leaf	fort	Dissimilar	Dissimilar	Female	34	Latin	2	8	7	0.7
97	O-P-	100	0.2516	79	dirt	fish	Dissimilar	Dissimilar	Female	34	Latin	2	8	7	0.7
97	O-P-	100	0.3915	94	field	chart	Dissimilar	Dissimilar	Female	34	Latin	2	8	7	0.7
97	O-P-	100	0.2516	87	beam	smoke	Dissimilar	Dissimilar	Female	34	Latin	2	8	7	0.7
97	O-P-	100	0.2941	86	rack	guest	Dissimilar	Dissimilar	Female	34	Latin	2	8	7	0.7
97	O-P-	100	0.2878	88	lawn	dream	Dissimilar	Dissimilar	Female	34	Latin	2	8	7	0.7
97	O-P-	100	0.3605	95	fern	maze	Dissimilar	Dissimilar	Female	34	Latin	2	8	7	0.7
97	O-P-	100	0.2721	75	drain	price	Dissimilar	Dissimilar	Female	34	Latin	2	8	7	0.7
97	O-P-	100	0.2683	73	clap	list	Dissimilar	Dissimilar	Female	34	Latin	2	8	7	0.7
97	O-P-	100	0.2906	77	crest	glass	Dissimilar	Dissimilar	Female	34	Latin	2	8	7	0.7
2	O+P+	100	0.355	13	rope	hope	Similar	Similar	Female	31	Logographic	4	9	0	1
2	O+P+	100	0.218	22	line	pine	Similar	Similar	Female	31	Logographic	4	9	0	1
2	O+P+	100	1.137	11	fish	wish	Similar	Similar	Female	31	Logographic	4	9	0	1
2	O+P+	100	0.284	6	dance	chance	Similar	Similar	Female	31	Logographic	4	9	0	1
2	O+P+	100	0.219	23	wood	hood	Similar	Similar	Female	31	Logographic	4	9	0	1
2	O+P+	0	0.435	21	soot	foot	Similar	Similar	Female	31	Logographic	4	9	0	1
2	O+P+	100	0.123	3	band	hand	Similar	Similar	Female	31	Logographic	4	9	0	1
2	O+P+	100	0.208	8	lunch	hunch	Similar	Similar	Female	31	Logographic	4	9	0	1
2	O+P+	100	0.101	19	tart	part	Similar	Similar	Female	31	Logographic	4	9	0	1
2	O+P+	100	0.45	7	dent	vent	Similar	Similar	Female	31	Logographic	4	9	0	1
2	O+P+	100	2.085	14	fame	name	Similar	Similar	Female	31	Logographic	4	9	0	1
2	O+P+	100	0.601	9	door	floor	Similar	Similar	Female	31	Logographic	4	9	0	1
2	O+P+	100	0.205	18	rust	dust	Similar	Similar	Female	31	Logographic	4	9	0	1
2	O+P+	100	0.301	2	floss	cross	Similar	Similar	Female	31	Logographic	4	9	0	1
2	O+P+	100	0.189	16	dice	mice	Similar	Similar	Female	31	Logographic	4	9	0	1
2	O+P+	100	0.418	12	team	beam	Similar	Similar	Female	31	Logographic	4	9	0	1
2	O+P+	100	0.372	4	fair	hair	Similar	Similar	Female	31	Logographic	4	9	0	1
2	O+P+	100	0.202	1	mate	gate	Similar	Similar	Female	31	Logographic	4	9	0	1
2	O+P+	100	0.32	15	fang	gang	Similar	Similar	Female	31	Logographic	4	9	0	1
2	O+P+	100	0.051	17	fire	wire	Similar	Similar	Female	31	Logographic	4	9	0	1
2	O+P+	100	0.185	20	bone	tone	Similar	Similar	Female	31	Logographic	4	9	0	1
2	O+P+	100	0.151	10	luck	duck	Similar	Similar	Female	31	Logographic	4	9	0	1
2	O-P+	100	0.454	42	done	fun	Similar	Dissimilar	Female	31	Logographic	4	9	0	1
2	O-P+	100	0.184	28	tale	jail	Similar	Dissimilar	Female	31	Logographic	4	9	0	1
2	O-P+	100	0.253	30	break	shake	Similar	Dissimilar	Female	31	Logographic	4	9	0	1
2	O-P+	100	0.186	32	fame	claim	Similar	Dissimilar	Female	31	Logographic	4	9	0	1
2	O-P+	100	0.117	31	waist	paste	Similar	Dissimilar	Female	31	Logographic	4	9	0	1
2	O-P+	100	0.301	29	verb	curb	Similar	Dissimilar	Female	31	Logographic	4	9	0	1
2	O-P+	100	0.234	44	chord	board	Similar	Dissimilar	Female	31	Logographic	4	9	0	1
2	O-P+	100	0.239	45	seat	feet	Similar	Dissimilar	Female	31	Logographic	4	9	0	1
2	O-P+	100	0.157	43	bean	green	Similar	Dissimilar	Female	31	Logographic	4	9	0	1
2	O-P+	100	0.155	37	gait	fate	Similar	Dissimilar	Female	31	Logographic	4	9	0	1
2	O-P+	100	0.8	27	male	sail	Similar	Dissimilar	Female	31	Logographic	4	9	0	1
2	O-P+	100	0.052	41	fare	pair	Similar	Dissimilar	Female	31	Logographic	4	9	0	1
2	O-P+	100	0.202	38	meat	sheet	Similar	Dissimilar	Female	31	Logographic	4	9	0	1
2	O-P+	100	0.25	33	seam	deem	Similar	Dissimilar	Female	31	Logographic	4	9	0	1
2	O-P+	100	0.352	39	site	might	Similar	Dissimilar	Female	31	Logographic	4	9	0	1
2	O-P+	100	0.351	25	jazz	has	Similar	Dissimilar	Female	31	Logographic	4	9	0	1
2	O-P+	100	0.419	46	craze	phase	Similar	Dissimilar	Female	31	Logographic	4	9	0	1
2	O-P+	100	0.287	36	bait	date	Similar	Dissimilar	Female	31	Logographic	4	9	0	1
2	O-P+	100	0.219	47	deal	heel	Similar	Dissimilar	Female	31	Logographic	4	9	0	1
2	O-P+	100	0.267	35	force	horse	Similar	Dissimilar	Female	31	Logographic	4	9	0	1
2	O-P+	100	0.302	34	genes	beans	Similar	Dissimilar	Female	31	Logographic	4	9	0	1
2	O-P+	0	0.168	26	dutch	much	Similar	Dissimilar	Female	31	Logographic	4	9	0	1
2	O+P-	100	0.415	62	patch	watch	Similar	Dissimilar	Female	31	Logographic	4	9	0	1
2	O+P-	100	0.39	58	real	seal	Similar	Dissimilar	Female	31	Logographic	4	9	0	1
2	O+P-	100	0.357	68	gild	mild	Similar	Dissimilar	Female	31	Logographic	4	9	0	1
2	O+P-	100	0.484	70	plant	rant	Similar	Dissimilar	Female	31	Logographic	4	9	0	1
2	O+P-	100	0.418	67	comb	bomb	Similar	Dissimilar	Female	31	Logographic	4	9	0	1
2	O+P-	100	0.57	51	head	bead	Similar	Dissimilar	Female	31	Logographic	4	9	0	1
2	O+P-	100	0.084	63	brow	snow	Similar	Dissimilar	Female	31	Logographic	4	9	0	1
2	O+P-	100	0.624	52	word	cord	Similar	Dissimilar	Female	31	Logographic	4	9	0	1
2	O+P-	100	0.257	56	bear	fear	Similar	Dissimilar	Female	31	Logographic	4	9	0	1
2	O+P-	100	0.619	69	host	frost	Similar	Dissimilar	Female	31	Logographic	4	9	0	1
2	O+P-	100	0.224	72	dough	cough	Similar	Dissimilar	Female	31	Logographic	4	9	0	1
2	O+P-	100	1.486	57	cost	most	Similar	Dissimilar	Female	31	Logographic	4	9	0	1
2	O+P-	100	0.184	59	bull	dull	Similar	Dissimilar	Female	31	Logographic	4	9	0	1
2	O+P-	100	0.184	55	wand	sand	Similar	Dissimilar	Female	31	Logographic	4	9	0	1
2	O+P-	0	0.086	64	howl	bowl	Similar	Dissimilar	Female	31	Logographic	4	9	0	1
2	O+P-	100	0.841	53	post	lost	Similar	Dissimilar	Female	31	Logographic	4	9	0	1
2	O+P-	100	0.105	50	slush	bush	Similar	Dissimilar	Female	31	Logographic	4	9	0	1
2	O+P-	100	0.452	65	gear	pear	Similar	Dissimilar	Female	31	Logographic	4	9	0	1
2	O+P-	100	0.301	61	fiend	friend	Similar	Dissimilar	Female	31	Logographic	4	9	0	1
2	O+P-	100	0.285	54	tour	four	Similar	Dissimilar	Female	31	Logographic	4	9	0	1
2	O+P-	100	0.302	49	pint	mint	Similar	Dissimilar	Female	31	Logographic	4	9	0	1
2	O+P-	100	0.272	66	foul	soul	Similar	Dissimilar	Female	31	Logographic	4	9	0	1
2	O-P-	100	0.351	79	dirt	fish	Dissimilar	Dissimilar	Female	31	Logographic	4	9	0	1
2	O-P-	100	0.171	80	face	house	Dissimilar	Dissimilar	Female	31	Logographic	4	9	0	1
2	O-P-	100	0.371	91	news	foam	Dissimilar	Dissimilar	Female	31	Logographic	4	9	0	1
2	O-P-	100	0.125	95	fern	maze	Dissimilar	Dissimilar	Female	31	Logographic	4	9	0	1
2	O-P-	100	0.117	89	file	rock	Dissimilar	Dissimilar	Female	31	Logographic	4	9	0	1
2	O-P-	100	1.436	87	beam	smoke	Dissimilar	Dissimilar	Female	31	Logographic	4	9	0	1
2	O-P-	100	0.817	86	rack	guest	Dissimilar	Dissimilar	Female	31	Logographic	4	9	0	1
2	O-P-	100	0.351	88	lawn	dream	Dissimilar	Dissimilar	Female	31	Logographic	4	9	0	1
2	O-P-	100	0.135	77	crest	glass	Dissimilar	Dissimilar	Female	31	Logographic	4	9	0	1
2	O-P-	100	0.106	78	crime	grain	Dissimilar	Dissimilar	Female	31	Logographic	4	9	0	1
2	O-P-	100	0.067	85	card	suit	Dissimilar	Dissimilar	Female	31	Logographic	4	9	0	1
2	O-P-	0	2.224	92	deck	draft	Dissimilar	Dissimilar	Female	31	Logographic	4	9	0	1
2	O-P-	100	0.002	93	crisp	range	Dissimilar	Dissimilar	Female	31	Logographic	4	9	0	1
2	O-P-	100	0.29	74	tape	slope	Dissimilar	Dissimilar	Female	31	Logographic	4	9	0	1
2	O-P-	100	0.519	82	note	tray	Dissimilar	Dissimilar	Female	31	Logographic	4	9	0	1
2	O-P-	100	0.441	90	leaf	fort	Dissimilar	Dissimilar	Female	31	Logographic	4	9	0	1
2	O-P-	100	0.22	75	drain	price	Dissimilar	Dissimilar	Female	31	Logographic	4	9	0	1
2	O-P-	100	2.041	94	field	chart	Dissimilar	Dissimilar	Female	31	Logographic	4	9	0	1
2	O-P-	100	0.166	76	soup	wish	Dissimilar	Dissimilar	Female	31	Logographic	4	9	0	1
2	O-P-	100	0.169	73	clap	list	Dissimilar	Dissimilar	Female	31	Logographic	4	9	0	1
2	O-P-	100	0.354	84	balm	scene	Dissimilar	Dissimilar	Female	31	Logographic	4	9	0	1
2	O-P-	100	0.052	83	bird	patch	Dissimilar	Dissimilar	Female	31	Logographic	4	9	0	1
7	O+P+	0	0.5401	18	rust	dust	Similar	Similar	Male	25	Logographic	3	4	4	0.65
7	O+P+	0	0.5531	8	lunch	hunch	Similar	Similar	Male	25	Logographic	3	4	4	0.65
7	O+P+	100	0.9445	17	fire	wire	Similar	Similar	Male	25	Logographic	3	4	4	0.65
7	O+P+	100	0.5838	12	team	beam	Similar	Similar	Male	25	Logographic	3	4	4	0.65
7	O+P+	0	0.5162	15	fang	gang	Similar	Similar	Male	25	Logographic	3	4	4	0.65
7	O+P+	0	0.6003	1	mate	gate	Similar	Similar	Male	25	Logographic	3	4	4	0.65
7	O+P+	100	0.4721	11	fish	wish	Similar	Similar	Male	25	Logographic	3	4	4	0.65
7	O+P+	0	0.4013	3	band	hand	Similar	Similar	Male	25	Logographic	3	4	4	0.65
7	O+P+	0	0.4693	10	luck	duck	Similar	Similar	Male	25	Logographic	3	4	4	0.65
7	O+P+	0	0.6169	20	bone	tone	Similar	Similar	Male	25	Logographic	3	4	4	0.65
7	O+P+	100	0.572	19	tart	part	Similar	Similar	Male	25	Logographic	3	4	4	0.65
7	O+P+	0	0.476	2	floss	cross	Similar	Similar	Male	25	Logographic	3	4	4	0.65
7	O+P+	0	0.4687	14	fame	name	Similar	Similar	Male	25	Logographic	3	4	4	0.65
7	O+P+	0	0.5184	9	door	floor	Similar	Similar	Male	25	Logographic	3	4	4	0.65
7	O+P+	0	1.4509	22	line	pine	Similar	Similar	Male	25	Logographic	3	4	4	0.65
7	O+P+	0	0.1423	13	rope	hope	Similar	Similar	Male	25	Logographic	3	4	4	0.65
7	O+P+	0	0.4073	21	soot	foot	Similar	Similar	Male	25	Logographic	3	4	4	0.65
7	O+P+	0	1.0922	4	fair	hair	Similar	Similar	Male	25	Logographic	3	4	4	0.65
7	O+P+	0	0.6212	23	wood	hood	Similar	Similar	Male	25	Logographic	3	4	4	0.65
7	O+P+	0	0.5393	6	dance	chance	Similar	Similar	Male	25	Logographic	3	4	4	0.65
7	O+P+	0	0.7357	16	dice	mice	Similar	Similar	Male	25	Logographic	3	4	4	0.65
7	O+P+	0	0.4393	7	dent	vent	Similar	Similar	Male	25	Logographic	3	4	4	0.65
7	O-P+	100	0.3902	29	verb	curb	Similar	Dissimilar	Male	25	Logographic	3	4	4	0.65
7	O-P+	100	0.3738	43	bean	green	Similar	Dissimilar	Male	25	Logographic	3	4	4	0.65
7	O-P+	0	0.5697	36	bait	date	Similar	Dissimilar	Male	25	Logographic	3	4	4	0.65
7	O-P+	0	0.2688	46	craze	phase	Similar	Dissimilar	Male	25	Logographic	3	4	4	0.65
7	O-P+	0	0.0681	31	waist	paste	Similar	Dissimilar	Male	25	Logographic	3	4	4	0.65
7	O-P+	100	0.5823	34	genes	beans	Similar	Dissimilar	Male	25	Logographic	3	4	4	0.65
7	O-P+	0	0.552	38	meat	sheet	Similar	Dissimilar	Male	25	Logographic	3	4	4	0.65
7	O-P+	0	0.5153	33	seam	deem	Similar	Dissimilar	Male	25	Logographic	3	4	4	0.65
7	O-P+	0	0.6001	26	dutch	much	Similar	Dissimilar	Male	25	Logographic	3	4	4	0.65
7	O-P+	0	0.601	25	jazz	has	Similar	Dissimilar	Male	25	Logographic	3	4	4	0.65
7	O-P+	0	0.4187	28	tale	jail	Similar	Dissimilar	Male	25	Logographic	3	4	4	0.65
7	O-P+	0	1.434	44	chord	board	Similar	Dissimilar	Male	25	Logographic	3	4	4	0.65
7	O-P+	0	0.4505	35	force	horse	Similar	Dissimilar	Male	25	Logographic	3	4	4	0.65
7	O-P+	100	0.7209	30	break	shake	Similar	Dissimilar	Male	25	Logographic	3	4	4	0.65
7	O-P+	0	0.4458	41	fare	pair	Similar	Dissimilar	Male	25	Logographic	3	4	4	0.65
7	O-P+	0	0.3559	45	seat	feet	Similar	Dissimilar	Male	25	Logographic	3	4	4	0.65
7	O-P+	0	0.7359	37	gait	fate	Similar	Dissimilar	Male	25	Logographic	3	4	4	0.65
7	O-P+	0	0.5029	39	site	might	Similar	Dissimilar	Male	25	Logographic	3	4	4	0.65
7	O-P+	0	0.4629	42	done	fun	Similar	Dissimilar	Male	25	Logographic	3	4	4	0.65
7	O-P+	0	0.7507	27	male	sail	Similar	Dissimilar	Male	25	Logographic	3	4	4	0.65
7	O-P+	0	0.5193	47	deal	heel	Similar	Dissimilar	Male	25	Logographic	3	4	4	0.65
7	O-P+	0	0.5187	32	fame	claim	Similar	Dissimilar	Male	25	Logographic	3	4	4	0.65
7	O+P-	0	0.5546	52	word	cord	Similar	Dissimilar	Male	25	Logographic	3	4	4	0.65
7	O+P-	0	0.5021	63	brow	snow	Similar	Dissimilar	Male	25	Logographic	3	4	4	0.65
7	O+P-	0	0.5018	53	post	lost	Similar	Dissimilar	Male	25	Logographic	3	4	4	0.65
7	O+P-	100	0.6739	59	bull	dull	Similar	Dissimilar	Male	25	Logographic	3	4	4	0.65
7	O+P-	0	0.472	54	tour	four	Similar	Dissimilar	Male	25	Logographic	3	4	4	0.65
7	O+P-	100	0.5161	64	howl	bowl	Similar	Dissimilar	Male	25	Logographic	3	4	4	0.65
7	O+P-	0	0.5014	62	patch	watch	Similar	Dissimilar	Male	25	Logographic	3	4	4	0.65
7	O+P-	0	0.5968	67	comb	bomb	Similar	Dissimilar	Male	25	Logographic	3	4	4	0.65
7	O+P-	100	0.3514	51	head	bead	Similar	Dissimilar	Male	25	Logographic	3	4	4	0.65
7	O+P-	100	0.5696	55	wand	sand	Similar	Dissimilar	Male	25	Logographic	3	4	4	0.65
7	O+P-	100	0.4985	70	plant	rant	Similar	Dissimilar	Male	25	Logographic	3	4	4	0.65
7	O+P-	100	0.4689	50	slush	bush	Similar	Dissimilar	Male	25	Logographic	3	4	4	0.65
7	O+P-	100	0.4573	61	fiend	friend	Similar	Dissimilar	Male	25	Logographic	3	4	4	0.65
7	O+P-	100	0.4667	58	real	seal	Similar	Dissimilar	Male	25	Logographic	3	4	4	0.65
7	O+P-	100	0.8035	49	pint	mint	Similar	Dissimilar	Male	25	Logographic	3	4	4	0.65
7	O+P-	100	0.3862	66	foul	soul	Similar	Dissimilar	Male	25	Logographic	3	4	4	0.65
7	O+P-	100	0.6907	69	host	frost	Similar	Dissimilar	Male	25	Logographic	3	4	4	0.65
7	O+P-	100	1.0524	68	gild	mild	Similar	Dissimilar	Male	25	Logographic	3	4	4	0.65
7	O+P-	100	0.6187	65	gear	pear	Similar	Dissimilar	Male	25	Logographic	3	4	4	0.65
7	O+P-	100	0.7275	72	dough	cough	Similar	Dissimilar	Male	25	Logographic	3	4	4	0.65
7	O+P-	100	0.9035	56	bear	fear	Similar	Dissimilar	Male	25	Logographic	3	4	4	0.65
7	O+P-	100	0.0018	57	cost	most	Similar	Dissimilar	Male	25	Logographic	3	4	4	0.65
7	O-P-	100	0.4699	73	clap	list	Dissimilar	Dissimilar	Male	25	Logographic	3	4	4	0.65
7	O-P-	100	0.4738	78	crime	grain	Dissimilar	Dissimilar	Male	25	Logographic	3	4	4	0.65
7	O-P-	0	0.1523	88	lawn	dream	Dissimilar	Dissimilar	Male	25	Logographic	3	4	4	0.65
7	O-P-	0	0.5011	83	bird	patch	Dissimilar	Dissimilar	Male	25	Logographic	3	4	4	0.65
7	O-P-	0	0.6727	82	note	tray	Dissimilar	Dissimilar	Male	25	Logographic	3	4	4	0.65
7	O-P-	100	0.4183	76	soup	wish	Dissimilar	Dissimilar	Male	25	Logographic	3	4	4	0.65
7	O-P-	100	0.6339	75	drain	price	Dissimilar	Dissimilar	Male	25	Logographic	3	4	4	0.65
7	O-P-	100	0.6498	91	news	foam	Dissimilar	Dissimilar	Male	25	Logographic	3	4	4	0.65
7	O-P-	100	0.4803	80	face	house	Dissimilar	Dissimilar	Male	25	Logographic	3	4	4	0.65
7	O-P-	100	0.6899	90	leaf	fort	Dissimilar	Dissimilar	Male	25	Logographic	3	4	4	0.65
7	O-P-	100	0.9968	92	deck	draft	Dissimilar	Dissimilar	Male	25	Logographic	3	4	4	0.65
7	O-P-	100	0.4172	84	balm	scene	Dissimilar	Dissimilar	Male	25	Logographic	3	4	4	0.65
7	O-P-	100	0.5261	79	dirt	fish	Dissimilar	Dissimilar	Male	25	Logographic	3	4	4	0.65
7	O-P-	100	0.7116	77	crest	glass	Dissimilar	Dissimilar	Male	25	Logographic	3	4	4	0.65
7	O-P-	0	0.546	94	field	chart	Dissimilar	Dissimilar	Male	25	Logographic	3	4	4	0.65
7	O-P-	100	0.432	85	card	suit	Dissimilar	Dissimilar	Male	25	Logographic	3	4	4	0.65
7	O-P-	100	0.6043	95	fern	maze	Dissimilar	Dissimilar	Male	25	Logographic	3	4	4	0.65
7	O-P-	100	0.5012	89	file	rock	Dissimilar	Dissimilar	Male	25	Logographic	3	4	4	0.65
7	O-P-	0	0.5401	74	tape	slope	Dissimilar	Dissimilar	Male	25	Logographic	3	4	4	0.65
7	O-P-	100	1.0745	87	beam	smoke	Dissimilar	Dissimilar	Male	25	Logographic	3	4	4	0.65
7	O-P-	0	0.5521	86	rack	guest	Dissimilar	Dissimilar	Male	25	Logographic	3	4	4	0.65
7	O-P-	100	0.5516	93	crisp	range	Dissimilar	Dissimilar	Male	25	Logographic	3	4	4	0.65
9	O+P+	100	0.234315	8	lunch	hunch	Similar	Similar	Male	35	Latin	2	3	0	0.825
9	O+P+	100	0.31828	22	line	pine	Similar	Similar	Male	35	Latin	2	3	0	0.825
9	O+P+	100	0.286195	9	door	floor	Similar	Similar	Male	35	Latin	2	3	0	0.825
9	O+P+	100	0.31799	6	dance	chance	Similar	Similar	Male	35	Latin	2	3	0	0.825
9	O+P+	100	0.180535	10	luck	duck	Similar	Similar	Male	35	Latin	2	3	0	0.825
9	O+P+	100	0.167935	13	rope	hope	Similar	Similar	Male	35	Latin	2	3	0	0.825
9	O+P+	100	0.26479	7	dent	vent	Similar	Similar	Male	35	Latin	2	3	0	0.825
9	O+P+	100	0.306405	12	team	beam	Similar	Similar	Male	35	Latin	2	3	0	0.825
9	O+P+	100	0.267205	4	fair	hair	Similar	Similar	Male	35	Latin	2	3	0	0.825
9	O+P+	100	0.267185	15	fang	gang	Similar	Similar	Male	35	Latin	2	3	0	0.825
9	O+P+	100	0.23884	3	band	hand	Similar	Similar	Male	35	Latin	2	3	0	0.825
9	O+P+	100	0.27405	1	mate	gate	Similar	Similar	Male	35	Latin	2	3	0	0.825
9	O+P+	100	0.29976	18	rust	dust	Similar	Similar	Male	35	Latin	2	3	0	0.825
9	O+P+	100	0.204595	17	fire	wire	Similar	Similar	Male	35	Latin	2	3	0	0.825
9	O+P+	100	0.267975	14	fame	name	Similar	Similar	Male	35	Latin	2	3	0	0.825
9	O+P+	100	0.283485	23	wood	hood	Similar	Similar	Male	35	Latin	2	3	0	0.825
9	O+P+	100	0.268835	11	fish	wish	Similar	Similar	Male	35	Latin	2	3	0	0.825
9	O+P+	100	0.052755	19	tart	part	Similar	Similar	Male	35	Latin	2	3	0	0.825
9	O+P+	100	0.13038	16	dice	mice	Similar	Similar	Male	35	Latin	2	3	0	0.825
9	O+P+	100	0.28474	21	soot	foot	Similar	Similar	Male	35	Latin	2	3	0	0.825
9	O+P+	100	0.214145	20	bone	tone	Similar	Similar	Male	35	Latin	2	3	0	0.825
9	O+P+	100	0.252075	2	floss	cross	Similar	Similar	Male	35	Latin	2	3	0	0.825
9	O-P+	100	0.301775	25	jazz	has	Similar	Dissimilar	Male	35	Latin	2	3	0	0.825
9	O-P+	100	0.28545	36	bait	date	Similar	Dissimilar	Male	35	Latin	2	3	0	0.825
9	O-P+	100	0.289645	32	fame	claim	Similar	Dissimilar	Male	35	Latin	2	3	0	0.825
9	O-P+	100	0.286495	26	dutch	much	Similar	Dissimilar	Male	35	Latin	2	3	0	0.825
9	O-P+	100	0.269055	33	seam	deem	Similar	Dissimilar	Male	35	Latin	2	3	0	0.825
9	O-P+	100	0.256205	28	tale	jail	Similar	Dissimilar	Male	35	Latin	2	3	0	0.825
9	O-P+	100	0.236375	42	done	fun	Similar	Dissimilar	Male	35	Latin	2	3	0	0.825
9	O-P+	100	0.28866	30	break	shake	Similar	Dissimilar	Male	35	Latin	2	3	0	0.825
9	O-P+	100	0.272825	39	site	might	Similar	Dissimilar	Male	35	Latin	2	3	0	0.825
9	O-P+	100	0.25222	44	chord	board	Similar	Dissimilar	Male	35	Latin	2	3	0	0.825
9	O-P+	100	0.167345	38	meat	sheet	Similar	Dissimilar	Male	35	Latin	2	3	0	0.825
9	O-P+	100	0.218255	46	craze	phase	Similar	Dissimilar	Male	35	Latin	2	3	0	0.825
9	O-P+	100	0.23598	45	seat	feet	Similar	Dissimilar	Male	35	Latin	2	3	0	0.825
9	O-P+	100	0.25187	47	deal	heel	Similar	Dissimilar	Male	35	Latin	2	3	0	0.825
9	O-P+	100	0.28533	34	genes	beans	Similar	Dissimilar	Male	35	Latin	2	3	0	0.825
9	O-P+	100	0.28491	29	verb	curb	Similar	Dissimilar	Male	35	Latin	2	3	0	0.825
9	O-P+	100	0.250695	35	force	horse	Similar	Dissimilar	Male	35	Latin	2	3	0	0.825
9	O-P+	100	0.25382	31	waist	paste	Similar	Dissimilar	Male	35	Latin	2	3	0	0.825
9	O-P+	100	0.25112	41	fare	pair	Similar	Dissimilar	Male	35	Latin	2	3	0	0.825
9	O-P+	100	0.155115	37	gait	fate	Similar	Dissimilar	Male	35	Latin	2	3	0	0.825
9	O-P+	100	0.2353	27	male	sail	Similar	Dissimilar	Male	35	Latin	2	3	0	0.825
9	O-P+	100	0.21796	43	bean	green	Similar	Dissimilar	Male	35	Latin	2	3	0	0.825
9	O+P-	100	0.084375	72	dough	cough	Similar	Dissimilar	Male	35	Latin	2	3	0	0.825
9	O+P-	0	0.26876	49	pint	mint	Similar	Dissimilar	Male	35	Latin	2	3	0	0.825
9	O+P-	0	0.27329	69	host	frost	Similar	Dissimilar	Male	35	Latin	2	3	0	0.825
9	O+P-	100	0.322045	55	wand	sand	Similar	Dissimilar	Male	35	Latin	2	3	0	0.825
9	O+P-	0	0.30181	68	gild	mild	Similar	Dissimilar	Male	35	Latin	2	3	0	0.825
9	O+P-	0	0.301205	53	post	lost	Similar	Dissimilar	Male	35	Latin	2	3	0	0.825
9	O+P-	0	0.26831	66	foul	soul	Similar	Dissimilar	Male	35	Latin	2	3	0	0.825
9	O+P-	100	0.31879	51	head	bead	Similar	Dissimilar	Male	35	Latin	2	3	0	0.825
9	O+P-	100	0.302395	70	plant	rant	Similar	Dissimilar	Male	35	Latin	2	3	0	0.825
9	O+P-	100	0.26475	56	bear	fear	Similar	Dissimilar	Male	35	Latin	2	3	0	0.825
9	O+P-	0	0.2859	63	brow	snow	Similar	Dissimilar	Male	35	Latin	2	3	0	0.825
9	O+P-	100	0.372315	65	gear	pear	Similar	Dissimilar	Male	35	Latin	2	3	0	0.825
9	O+P-	0	0.36854	67	comb	bomb	Similar	Dissimilar	Male	35	Latin	2	3	0	0.825
9	O+P-	0	0.238245	54	tour	four	Similar	Dissimilar	Male	35	Latin	2	3	0	0.825
9	O+P-	100	0.24969	52	word	cord	Similar	Dissimilar	Male	35	Latin	2	3	0	0.825
9	O+P-	100	0.21824	61	fiend	friend	Similar	Dissimilar	Male	35	Latin	2	3	0	0.825
9	O+P-	100	0.28467	64	howl	bowl	Similar	Dissimilar	Male	35	Latin	2	3	0	0.825
9	O+P-	100	0.40432	50	slush	bush	Similar	Dissimilar	Male	35	Latin	2	3	0	0.825
9	O+P-	100	0.173955	59	bull	dull	Similar	Dissimilar	Male	35	Latin	2	3	0	0.825
9	O+P-	100	0.31403	57	cost	most	Similar	Dissimilar	Male	35	Latin	2	3	0	0.825
9	O+P-	0	0.251225	58	real	seal	Similar	Dissimilar	Male	35	Latin	2	3	0	0.825
9	O+P-	0	0.45177	62	patch	watch	Similar	Dissimilar	Male	35	Latin	2	3	0	0.825
9	O-P-	100	0.25406	94	field	chart	Dissimilar	Dissimilar	Male	35	Latin	2	3	0	0.825
9	O-P-	100	0.174575	86	rack	guest	Dissimilar	Dissimilar	Male	35	Latin	2	3	0	0.825
9	O-P-	100	0.284115	95	fern	maze	Dissimilar	Dissimilar	Male	35	Latin	2	3	0	0.825
9	O-P-	100	0.3515	92	deck	draft	Dissimilar	Dissimilar	Male	35	Latin	2	3	0	0.825
9	O-P-	100	0.24734	91	news	foam	Dissimilar	Dissimilar	Male	35	Latin	2	3	0	0.825
9	O-P-	100	0.252085	90	leaf	fort	Dissimilar	Dissimilar	Male	35	Latin	2	3	0	0.825
9	O-P-	100	0.222255	80	face	house	Dissimilar	Dissimilar	Male	35	Latin	2	3	0	0.825
9	O-P-	100	0.01389	83	bird	patch	Dissimilar	Dissimilar	Male	35	Latin	2	3	0	0.825
9	O-P-	100	0.256365	76	soup	wish	Dissimilar	Dissimilar	Male	35	Latin	2	3	0	0.825
9	O-P-	100	0.25167	88	lawn	dream	Dissimilar	Dissimilar	Male	35	Latin	2	3	0	0.825
9	O-P-	100	0.23508	84	balm	scene	Dissimilar	Dissimilar	Male	35	Latin	2	3	0	0.825
9	O-P-	100	0.25134	93	crisp	range	Dissimilar	Dissimilar	Male	35	Latin	2	3	0	0.825
9	O-P-	100	0.120035	75	drain	price	Dissimilar	Dissimilar	Male	35	Latin	2	3	0	0.825
9	O-P-	100	0.52141	78	crime	grain	Dissimilar	Dissimilar	Male	35	Latin	2	3	0	0.825
9	O-P-	100	0.24079	85	card	suit	Dissimilar	Dissimilar	Male	35	Latin	2	3	0	0.825
9	O-P-	100	0.31816	87	beam	smoke	Dissimilar	Dissimilar	Male	35	Latin	2	3	0	0.825
9	O-P-	100	0.2547	74	tape	slope	Dissimilar	Dissimilar	Male	35	Latin	2	3	0	0.825
9	O-P-	0	0.357525	77	crest	glass	Dissimilar	Dissimilar	Male	35	Latin	2	3	0	0.825
9	O-P-	100	0.15545	73	clap	list	Dissimilar	Dissimilar	Male	35	Latin	2	3	0	0.825
9	O-P-	100	0.218155	89	file	rock	Dissimilar	Dissimilar	Male	35	Latin	2	3	0	0.825
9	O-P-	100	0.172015	79	dirt	fish	Dissimilar	Dissimilar	Male	35	Latin	2	3	0	0.825
9	O-P-	100	0.17425	82	note	tray	Dissimilar	Dissimilar	Male	35	Latin	2	3	0	0.825
10	O+P+	100	0.551	17	fire	wire	Similar	Similar	Female	25	Latin	2	6	5	0.95
10	O+P+	100	0.3986	6	dance	chance	Similar	Similar	Female	25	Latin	2	6	5	0.95
10	O+P+	100	0.351	9	door	floor	Similar	Similar	Female	25	Latin	2	6	5	0.95
10	O+P+	100	0.3355	20	bone	tone	Similar	Similar	Female	25	Latin	2	6	5	0.95
10	O+P+	100	0.2011	13	rope	hope	Similar	Similar	Female	25	Latin	2	6	5	0.95
10	O+P+	100	0.2329	14	fame	name	Similar	Similar	Female	25	Latin	2	6	5	0.95
10	O+P+	100	0.1387	12	team	beam	Similar	Similar	Female	25	Latin	2	6	5	0.95
10	O+P+	100	0.5439	16	dice	mice	Similar	Similar	Female	25	Latin	2	6	5	0.95
10	O+P+	100	0.5455	4	fair	hair	Similar	Similar	Female	25	Latin	2	6	5	0.95
10	O+P+	100	0.5616	10	luck	duck	Similar	Similar	Female	25	Latin	2	6	5	0.95
10	O+P+	100	0.5921	2	floss	cross	Similar	Similar	Female	25	Latin	2	6	5	0.95
10	O+P+	100	0.3683	3	band	hand	Similar	Similar	Female	25	Latin	2	6	5	0.95
10	O+P+	100	0.4549	1	mate	gate	Similar	Similar	Female	25	Latin	2	6	5	0.95
10	O+P+	100	0.2672	11	fish	wish	Similar	Similar	Female	25	Latin	2	6	5	0.95
10	O+P+	100	0.783	22	line	pine	Similar	Similar	Female	25	Latin	2	6	5	0.95
10	O+P+	100	0.3755	7	dent	vent	Similar	Similar	Female	25	Latin	2	6	5	0.95
10	O+P+	100	0.4816	8	lunch	hunch	Similar	Similar	Female	25	Latin	2	6	5	0.95
10	O+P+	100	0.1713	21	soot	foot	Similar	Similar	Female	25	Latin	2	6	5	0.95
10	O+P+	100	0.1198	15	fang	gang	Similar	Similar	Female	25	Latin	2	6	5	0.95
10	O+P+	100	0.3335	19	tart	part	Similar	Similar	Female	25	Latin	2	6	5	0.95
10	O+P+	100	0.6575	23	wood	hood	Similar	Similar	Female	25	Latin	2	6	5	0.95
10	O+P+	100	0.3337	18	rust	dust	Similar	Similar	Female	25	Latin	2	6	5	0.95
10	O-P+	100	0.5016	47	deal	heel	Similar	Dissimilar	Female	25	Latin	2	6	5	0.95
10	O-P+	0	1.1327	46	craze	phase	Similar	Dissimilar	Female	25	Latin	2	6	5	0.95
10	O-P+	100	0.7417	30	break	shake	Similar	Dissimilar	Female	25	Latin	2	6	5	0.95
10	O-P+	100	0.4684	41	fare	pair	Similar	Dissimilar	Female	25	Latin	2	6	5	0.95
10	O-P+	100	0.3975	38	meat	sheet	Similar	Dissimilar	Female	25	Latin	2	6	5	0.95
10	O-P+	100	1.4579	45	seat	feet	Similar	Dissimilar	Female	25	Latin	2	6	5	0.95
10	O-P+	100	0.7315	31	waist	paste	Similar	Dissimilar	Female	25	Latin	2	6	5	0.95
10	O-P+	100	0.267	37	gait	fate	Similar	Dissimilar	Female	25	Latin	2	6	5	0.95
10	O-P+	100	0.3178	26	dutch	much	Similar	Dissimilar	Female	25	Latin	2	6	5	0.95
10	O-P+	100	0.3173	25	jazz	has	Similar	Dissimilar	Female	25	Latin	2	6	5	0.95
10	O-P+	100	0.1269	35	force	horse	Similar	Dissimilar	Female	25	Latin	2	6	5	0.95
10	O-P+	0	0.0243	28	tale	jail	Similar	Dissimilar	Female	25	Latin	2	6	5	0.95
10	O-P+	100	0.1415	34	genes	beans	Similar	Dissimilar	Female	25	Latin	2	6	5	0.95
10	O-P+	100	0.3213	36	bait	date	Similar	Dissimilar	Female	25	Latin	2	6	5	0.95
10	O-P+	100	0.3678	33	seam	deem	Similar	Dissimilar	Female	25	Latin	2	6	5	0.95
10	O-P+	100	0.2064	42	done	fun	Similar	Dissimilar	Female	25	Latin	2	6	5	0.95
10	O-P+	100	0.0673	43	bean	green	Similar	Dissimilar	Female	25	Latin	2	6	5	0.95
10	O-P+	100	1.5898	27	male	sail	Similar	Dissimilar	Female	25	Latin	2	6	5	0.95
10	O-P+	100	0.401	32	fame	claim	Similar	Dissimilar	Female	25	Latin	2	6	5	0.95
10	O-P+	100	0.0553	29	verb	curb	Similar	Dissimilar	Female	25	Latin	2	6	5	0.95
10	O-P+	100	0.701	44	chord	board	Similar	Dissimilar	Female	25	Latin	2	6	5	0.95
10	O-P+	100	0.9335	39	site	might	Similar	Dissimilar	Female	25	Latin	2	6	5	0.95
10	O+P-	100	0.4065	68	gild	mild	Similar	Dissimilar	Female	25	Latin	2	6	5	0.95
10	O+P-	100	0.6214	64	howl	bowl	Similar	Dissimilar	Female	25	Latin	2	6	5	0.95
10	O+P-	100	0.4076	59	bull	dull	Similar	Dissimilar	Female	25	Latin	2	6	5	0.95
10	O+P-	0	0.6511	49	pint	mint	Similar	Dissimilar	Female	25	Latin	2	6	5	0.95
10	O+P-	0	0.7082	72	dough	cough	Similar	Dissimilar	Female	25	Latin	2	6	5	0.95
10	O+P-	100	0.4357	54	tour	four	Similar	Dissimilar	Female	25	Latin	2	6	5	0.95
10	O+P-	100	2.0648	55	wand	sand	Similar	Dissimilar	Female	25	Latin	2	6	5	0.95
10	O+P-	0	0.4353	66	foul	soul	Similar	Dissimilar	Female	25	Latin	2	6	5	0.95
10	O+P-	100	2.2882	53	post	lost	Similar	Dissimilar	Female	25	Latin	2	6	5	0.95
10	O+P-	0		50	slush	bush	Similar	Dissimilar	Female	25	Latin	2	6	5	0.95
10	O+P-	100	0.3571	65	gear	pear	Similar	Dissimilar	Female	25	Latin	2	6	5	0.95
10	O+P-	0		57	cost	most	Similar	Dissimilar	Female	25	Latin	2	6	5	0.95
10	O+P-	100	0.3513	62	patch	watch	Similar	Dissimilar	Female	25	Latin	2	6	5	0.95
10	O+P-	0	0.0869	58	real	seal	Similar	Dissimilar	Female	25	Latin	2	6	5	0.95
10	O+P-	0	0.4002	67	comb	bomb	Similar	Dissimilar	Female	25	Latin	2	6	5	0.95
10	O+P-	0	0.2845	63	brow	snow	Similar	Dissimilar	Female	25	Latin	2	6	5	0.95
10	O+P-	100	1.7319	56	bear	fear	Similar	Dissimilar	Female	25	Latin	2	6	5	0.95
10	O+P-	0	1.5535	51	head	bead	Similar	Dissimilar	Female	25	Latin	2	6	5	0.95
10	O+P-	100	1.5721	69	host	frost	Similar	Dissimilar	Female	25	Latin	2	6	5	0.95
10	O+P-	0	0.1551	70	plant	rant	Similar	Dissimilar	Female	25	Latin	2	6	5	0.95
10	O+P-	100	0.5515	61	fiend	friend	Similar	Dissimilar	Female	25	Latin	2	6	5	0.95
10	O+P-	100	0.4341	52	word	cord	Similar	Dissimilar	Female	25	Latin	2	6	5	0.95
10	O-P-	100	0.4516	73	clap	list	Dissimilar	Dissimilar	Female	25	Latin	2	6	5	0.95
10	O-P-	100	0.4172	84	balm	scene	Dissimilar	Dissimilar	Female	25	Latin	2	6	5	0.95
10	O-P-	100	0.3718	95	fern	maze	Dissimilar	Dissimilar	Female	25	Latin	2	6	5	0.95
10	O-P-	100	0.4043	83	bird	patch	Dissimilar	Dissimilar	Female	25	Latin	2	6	5	0.95
10	O-P-	100	1.1148	76	soup	wish	Dissimilar	Dissimilar	Female	25	Latin	2	6	5	0.95
10	O-P-	100	0.435	87	beam	smoke	Dissimilar	Dissimilar	Female	25	Latin	2	6	5	0.95
10	O-P-	100	0.5528	75	drain	price	Dissimilar	Dissimilar	Female	25	Latin	2	6	5	0.95
10	O-P-	100	0.4541	91	news	foam	Dissimilar	Dissimilar	Female	25	Latin	2	6	5	0.95
10	O-P-	100	0.6113	85	card	suit	Dissimilar	Dissimilar	Female	25	Latin	2	6	5	0.95
10	O-P-	100	0.5332	80	face	house	Dissimilar	Dissimilar	Female	25	Latin	2	6	5	0.95
10	O-P-	100	0.6935	90	leaf	fort	Dissimilar	Dissimilar	Female	25	Latin	2	6	5	0.95
10	O-P-	100	0.3715	89	file	rock	Dissimilar	Dissimilar	Female	25	Latin	2	6	5	0.95
10	O-P-	100	0.2286	77	crest	glass	Dissimilar	Dissimilar	Female	25	Latin	2	6	5	0.95
10	O-P-	100	0.134	94	field	chart	Dissimilar	Dissimilar	Female	25	Latin	2	6	5	0.95
10	O-P-	100	0.3702	79	dirt	fish	Dissimilar	Dissimilar	Female	25	Latin	2	6	5	0.95
10	O-P-	100	0.3114	86	rack	guest	Dissimilar	Dissimilar	Female	25	Latin	2	6	5	0.95
10	O-P-	100	0.3042	93	crisp	range	Dissimilar	Dissimilar	Female	25	Latin	2	6	5	0.95
10	O-P-	100	0.4226	92	deck	draft	Dissimilar	Dissimilar	Female	25	Latin	2	6	5	0.95
10	O-P-	100	0.2839	88	lawn	dream	Dissimilar	Dissimilar	Female	25	Latin	2	6	5	0.95
10	O-P-	100	0.3738	74	tape	slope	Dissimilar	Dissimilar	Female	25	Latin	2	6	5	0.95
10	O-P-	100	0.3634	78	crime	grain	Dissimilar	Dissimilar	Female	25	Latin	2	6	5	0.95
10	O-P-	100	0.3179	82	note	tray	Dissimilar	Dissimilar	Female	25	Latin	2	6	5	0.95
11	O+P+	100	0.16109	17	fire	wire	Similar	Similar	Male	34	Latin	2	6	0	0.9
11	O+P+	100	0.11189	18	rust	dust	Similar	Similar	Male	34	Latin	2	6	0	0.9
11	O+P+	100	0.14731	14	fame	name	Similar	Similar	Male	34	Latin	2	6	0	0.9
11	O+P+	100	0.157225	3	band	hand	Similar	Similar	Male	34	Latin	2	6	0	0.9
11	O+P+	100	0.063735	19	tart	part	Similar	Similar	Male	34	Latin	2	6	0	0.9
11	O+P+	100	0.143225	23	wood	hood	Similar	Similar	Male	34	Latin	2	6	0	0.9
11	O+P+	100	0.32826	9	door	floor	Similar	Similar	Male	34	Latin	2	6	0	0.9
11	O+P+	100	0.16137	7	dent	vent	Similar	Similar	Male	34	Latin	2	6	0	0.9
11	O+P+	100	0.115095	10	luck	duck	Similar	Similar	Male	34	Latin	2	6	0	0.9
11	O+P+	100	0.61291	6	dance	chance	Similar	Similar	Male	34	Latin	2	6	0	0.9
11	O+P+	100	0.227145	13	rope	hope	Similar	Similar	Male	34	Latin	2	6	0	0.9
11	O+P+	100	0.251695	11	fish	wish	Similar	Similar	Male	34	Latin	2	6	0	0.9
11	O+P+	100	0.017355	2	floss	cross	Similar	Similar	Male	34	Latin	2	6	0	0.9
11	O+P+	100	0.23729	20	bone	tone	Similar	Similar	Male	34	Latin	2	6	0	0.9
11	O+P+	100	0.227365	12	team	beam	Similar	Similar	Male	34	Latin	2	6	0	0.9
11	O+P+	100	0.17506	21	soot	foot	Similar	Similar	Male	34	Latin	2	6	0	0.9
11	O+P+	100	0.23071	4	fair	hair	Similar	Similar	Male	34	Latin	2	6	0	0.9
11	O+P+	100	0.352955	15	fang	gang	Similar	Similar	Male	34	Latin	2	6	0	0.9
11	O+P+	100	0.1852	16	dice	mice	Similar	Similar	Male	34	Latin	2	6	0	0.9
11	O+P+	100	0.419985	8	lunch	hunch	Similar	Similar	Male	34	Latin	2	6	0	0.9
11	O+P+	100	0.15958	1	mate	gate	Similar	Similar	Male	34	Latin	2	6	0	0.9
11	O+P+	100	0.1605	22	line	pine	Similar	Similar	Male	34	Latin	2	6	0	0.9
11	O-P+	100	0.25821	39	site	might	Similar	Dissimilar	Male	34	Latin	2	6	0	0.9
11	O-P+	100	0.273915	30	break	shake	Similar	Dissimilar	Male	34	Latin	2	6	0	0.9
11	O-P+	100	0.37063	25	jazz	has	Similar	Dissimilar	Male	34	Latin	2	6	0	0.9
11	O-P+	100	0.17177	36	bait	date	Similar	Dissimilar	Male	34	Latin	2	6	0	0.9
11	O-P+	100	0.31796	34	genes	beans	Similar	Dissimilar	Male	34	Latin	2	6	0	0.9
11	O-P+	100	0.295835	45	seat	feet	Similar	Dissimilar	Male	34	Latin	2	6	0	0.9
11	O-P+	100	0.578665	46	craze	phase	Similar	Dissimilar	Male	34	Latin	2	6	0	0.9
11	O-P+	100	0.22655	43	bean	green	Similar	Dissimilar	Male	34	Latin	2	6	0	0.9
11	O-P+	100	0.33725	41	fare	pair	Similar	Dissimilar	Male	34	Latin	2	6	0	0.9
11	O-P+	100	0.176905	33	seam	deem	Similar	Dissimilar	Male	34	Latin	2	6	0	0.9
11	O-P+	100	0.31876	32	fame	claim	Similar	Dissimilar	Male	34	Latin	2	6	0	0.9
11	O-P+	100	0.396745	35	force	horse	Similar	Dissimilar	Male	34	Latin	2	6	0	0.9
11	O-P+	100	0.15288	47	deal	heel	Similar	Dissimilar	Male	34	Latin	2	6	0	0.9
11	O-P+	100	0.263495	28	tale	jail	Similar	Dissimilar	Male	34	Latin	2	6	0	0.9
11	O-P+	100	0.236235	31	waist	paste	Similar	Dissimilar	Male	34	Latin	2	6	0	0.9
11	O-P+	100	0.24292	27	male	sail	Similar	Dissimilar	Male	34	Latin	2	6	0	0.9
11	O-P+	100	0.23678	38	meat	sheet	Similar	Dissimilar	Male	34	Latin	2	6	0	0.9
11	O-P+	100	0.177285	26	dutch	much	Similar	Dissimilar	Male	34	Latin	2	6	0	0.9
11	O-P+	100	0.10318	42	done	fun	Similar	Dissimilar	Male	34	Latin	2	6	0	0.9
11	O-P+	100	0.389295	29	verb	curb	Similar	Dissimilar	Male	34	Latin	2	6	0	0.9
11	O-P+	100	0.252495	37	gait	fate	Similar	Dissimilar	Male	34	Latin	2	6	0	0.9
11	O-P+	100	0.47315	44	chord	board	Similar	Dissimilar	Male	34	Latin	2	6	0	0.9
11	O+P-	100	0.242185	72	dough	cough	Similar	Dissimilar	Male	34	Latin	2	6	0	0.9
11	O+P-	0	0.24309	57	cost	most	Similar	Dissimilar	Male	34	Latin	2	6	0	0.9
11	O+P-	100	0.330395	54	tour	four	Similar	Dissimilar	Male	34	Latin	2	6	0	0.9
11	O+P-	100	0.43418	61	fiend	friend	Similar	Dissimilar	Male	34	Latin	2	6	0	0.9
11	O+P-	100	0.3282	59	bull	dull	Similar	Dissimilar	Male	34	Latin	2	6	0	0.9
11	O+P-	100	0.341035	58	real	seal	Similar	Dissimilar	Male	34	Latin	2	6	0	0.9
11	O+P-	100	0.311605	67	comb	bomb	Similar	Dissimilar	Male	34	Latin	2	6	0	0.9
11	O+P-	100	0.27391	52	word	cord	Similar	Dissimilar	Male	34	Latin	2	6	0	0.9
11	O+P-	0	0.294305	69	host	frost	Similar	Dissimilar	Male	34	Latin	2	6	0	0.9
11	O+P-	100	0.48398	68	gild	mild	Similar	Dissimilar	Male	34	Latin	2	6	0	0.9
11	O+P-	100	0.61922	66	foul	soul	Similar	Dissimilar	Male	34	Latin	2	6	0	0.9
11	O+P-	100	0.376225	55	wand	sand	Similar	Dissimilar	Male	34	Latin	2	6	0	0.9
11	O+P-	100	0.264165	51	head	bead	Similar	Dissimilar	Male	34	Latin	2	6	0	0.9
11	O+P-	100	0.63065	64	howl	bowl	Similar	Dissimilar	Male	34	Latin	2	6	0	0.9
11	O+P-	0	0.521145	49	pint	mint	Similar	Dissimilar	Male	34	Latin	2	6	0	0.9
11	O+P-	100	0.41976	53	post	lost	Similar	Dissimilar	Male	34	Latin	2	6	0	0.9
11	O+P-	0	0.702735	63	brow	snow	Similar	Dissimilar	Male	34	Latin	2	6	0	0.9
11	O+P-	100	0.21183	65	gear	pear	Similar	Dissimilar	Male	34	Latin	2	6	0	0.9
11	O+P-	0	0.538065	62	patch	watch	Similar	Dissimilar	Male	34	Latin	2	6	0	0.9
11	O+P-	0	0.3393	70	plant	rant	Similar	Dissimilar	Male	34	Latin	2	6	0	0.9
11	O+P-	100	0.475385	50	slush	bush	Similar	Dissimilar	Male	34	Latin	2	6	0	0.9
11	O+P-	100	0.371045	56	bear	fear	Similar	Dissimilar	Male	34	Latin	2	6	0	0.9
11	O-P-	100	0.20788	89	file	rock	Dissimilar	Dissimilar	Male	34	Latin	2	6	0	0.9
11	O-P-	100	0.13317	74	tape	slope	Dissimilar	Dissimilar	Male	34	Latin	2	6	0	0.9
11	O-P-	100	0.18777	82	note	tray	Dissimilar	Dissimilar	Male	34	Latin	2	6	0	0.9
11	O-P-	100	0.26123	77	crest	glass	Dissimilar	Dissimilar	Male	34	Latin	2	6	0	0.9
11	O-P-	100	0.103785	91	news	foam	Dissimilar	Dissimilar	Male	34	Latin	2	6	0	0.9
11	O-P-	100	0.23916	92	deck	draft	Dissimilar	Dissimilar	Male	34	Latin	2	6	0	0.9
11	O-P-	100	0.2904	95	fern	maze	Dissimilar	Dissimilar	Male	34	Latin	2	6	0	0.9
11	O-P-	100	0.332235	78	crime	grain	Dissimilar	Dissimilar	Male	34	Latin	2	6	0	0.9
11	O-P-	100	0.16852	83	bird	patch	Dissimilar	Dissimilar	Male	34	Latin	2	6	0	0.9
11	O-P-	100	0.338115	87	beam	smoke	Dissimilar	Dissimilar	Male	34	Latin	2	6	0	0.9
11	O-P-	100	0.26274	76	soup	wish	Dissimilar	Dissimilar	Male	34	Latin	2	6	0	0.9
11	O-P-	100	0.26556	94	field	chart	Dissimilar	Dissimilar	Male	34	Latin	2	6	0	0.9
11	O-P-	100	0.227815	79	dirt	fish	Dissimilar	Dissimilar	Male	34	Latin	2	6	0	0.9
11	O-P-	100	0.25855	90	leaf	fort	Dissimilar	Dissimilar	Male	34	Latin	2	6	0	0.9
11	O-P-	100	0.08235	75	drain	price	Dissimilar	Dissimilar	Male	34	Latin	2	6	0	0.9
11	O-P-	100	0.237965	84	balm	scene	Dissimilar	Dissimilar	Male	34	Latin	2	6	0	0.9
11	O-P-	100	0.26769	88	lawn	dream	Dissimilar	Dissimilar	Male	34	Latin	2	6	0	0.9
11	O-P-	100	0.321695	86	rack	guest	Dissimilar	Dissimilar	Male	34	Latin	2	6	0	0.9
11	O-P-	100	0.38909	80	face	house	Dissimilar	Dissimilar	Male	34	Latin	2	6	0	0.9
11	O-P-	100	0.266105	93	crisp	range	Dissimilar	Dissimilar	Male	34	Latin	2	6	0	0.9
11	O-P-	100	0.209055	85	card	suit	Dissimilar	Dissimilar	Male	34	Latin	2	6	0	0.9
11	O-P-	100	0.16644	73	clap	list	Dissimilar	Dissimilar	Male	34	Latin	2	6	0	0.9
12	O+P+	0	0.4618	16	dice	mice	Similar	Similar	Female	26	Latin	2	3	6	0.725
12	O+P+	0	0.4579	15	fang	gang	Similar	Similar	Female	26	Latin	2	3	6	0.725
12	O+P+	100	0.3173	19	tart	part	Similar	Similar	Female	26	Latin	2	3	6	0.725
12	O+P+	0	0.3166	1	mate	gate	Similar	Similar	Female	26	Latin	2	3	6	0.725
12	O+P+	0	0.357	21	soot	foot	Similar	Similar	Female	26	Latin	2	3	6	0.725
12	O+P+	0	1.4011	20	bone	tone	Similar	Similar	Female	26	Latin	2	3	6	0.725
12	O+P+	0	0.342	7	dent	vent	Similar	Similar	Female	26	Latin	2	3	6	0.725
12	O+P+	0	0.3866	13	rope	hope	Similar	Similar	Female	26	Latin	2	3	6	0.725
12	O+P+	100	0.466	2	floss	cross	Similar	Similar	Female	26	Latin	2	3	6	0.725
12	O+P+	0	0.318	4	fair	hair	Similar	Similar	Female	26	Latin	2	3	6	0.725
12	O+P+	0	0.3432	12	team	beam	Similar	Similar	Female	26	Latin	2	3	6	0.725
12	O+P+	0	1.8776	17	fire	wire	Similar	Similar	Female	26	Latin	2	3	6	0.725
12	O+P+	0	0.3671	22	line	pine	Similar	Similar	Female	26	Latin	2	3	6	0.725
12	O+P+	0	0.3443	10	luck	duck	Similar	Similar	Female	26	Latin	2	3	6	0.725
12	O+P+	0	0.3108	6	dance	chance	Similar	Similar	Female	26	Latin	2	3	6	0.725
12	O+P+	0	0.4113	8	lunch	hunch	Similar	Similar	Female	26	Latin	2	3	6	0.725
12	O+P+	0	0.5006	18	rust	dust	Similar	Similar	Female	26	Latin	2	3	6	0.725
12	O+P+	0	0.9723	3	band	hand	Similar	Similar	Female	26	Latin	2	3	6	0.725
12	O+P+	0	0.8587	23	wood	hood	Similar	Similar	Female	26	Latin	2	3	6	0.725
12	O+P+	100	0.3998	14	fame	name	Similar	Similar	Female	26	Latin	2	3	6	0.725
12	O+P+	0	0.2932	11	fish	wish	Similar	Similar	Female	26	Latin	2	3	6	0.725
12	O+P+	0	0.3153	9	door	floor	Similar	Similar	Female	26	Latin	2	3	6	0.725
12	O-P+	100	0.3672	32	fame	claim	Similar	Dissimilar	Female	26	Latin	2	3	6	0.725
12	O-P+	100	1.0845	27	male	sail	Similar	Dissimilar	Female	26	Latin	2	3	6	0.725
12	O-P+	0	0.2835	33	seam	deem	Similar	Dissimilar	Female	26	Latin	2	3	6	0.725
12	O-P+	0	0.6684	34	genes	beans	Similar	Dissimilar	Female	26	Latin	2	3	6	0.725
12	O-P+	100	0.4005	39	site	might	Similar	Dissimilar	Female	26	Latin	2	3	6	0.725
12	O-P+	0	0.0006	35	force	horse	Similar	Dissimilar	Female	26	Latin	2	3	6	0.725
12	O-P+	0	0.2302	44	chord	board	Similar	Dissimilar	Female	26	Latin	2	3	6	0.725
12	O-P+	0	0.3672	41	fare	pair	Similar	Dissimilar	Female	26	Latin	2	3	6	0.725
12	O-P+	100	0.2538	43	bean	green	Similar	Dissimilar	Female	26	Latin	2	3	6	0.725
12	O-P+	100	0.3358	30	break	shake	Similar	Dissimilar	Female	26	Latin	2	3	6	0.725
12	O-P+	0	0.0277	36	bait	date	Similar	Dissimilar	Female	26	Latin	2	3	6	0.725
12	O-P+	0	0.7109	31	waist	paste	Similar	Dissimilar	Female	26	Latin	2	3	6	0.725
12	O-P+	100	0.4881	42	done	fun	Similar	Dissimilar	Female	26	Latin	2	3	6	0.725
12	O-P+	0	0.1316	29	verb	curb	Similar	Dissimilar	Female	26	Latin	2	3	6	0.725
12	O-P+	100	0.595	37	gait	fate	Similar	Dissimilar	Female	26	Latin	2	3	6	0.725
12	O-P+	100	0.6328	46	craze	phase	Similar	Dissimilar	Female	26	Latin	2	3	6	0.725
12	O-P+	0	0.4816	26	dutch	much	Similar	Dissimilar	Female	26	Latin	2	3	6	0.725
12	O-P+	100	0.5032	25	jazz	has	Similar	Dissimilar	Female	26	Latin	2	3	6	0.725
12	O-P+	100	0.3263	47	deal	heel	Similar	Dissimilar	Female	26	Latin	2	3	6	0.725
12	O-P+	100	0.9006	45	seat	feet	Similar	Dissimilar	Female	26	Latin	2	3	6	0.725
12	O-P+	100	0.3675	38	meat	sheet	Similar	Dissimilar	Female	26	Latin	2	3	6	0.725
12	O-P+	0	0.3668	28	tale	jail	Similar	Dissimilar	Female	26	Latin	2	3	6	0.725
12	O+P-	100	0.0943	49	pint	mint	Similar	Dissimilar	Female	26	Latin	2	3	6	0.725
12	O+P-	100	0.1637	68	gild	mild	Similar	Dissimilar	Female	26	Latin	2	3	6	0.725
12	O+P-	0		50	slush	bush	Similar	Dissimilar	Female	26	Latin	2	3	6	0.725
12	O+P-	0	0.7253	69	host	frost	Similar	Dissimilar	Female	26	Latin	2	3	6	0.725
12	O+P-	0	0.146	64	howl	bowl	Similar	Dissimilar	Female	26	Latin	2	3	6	0.725
12	O+P-	100	0.2838	63	brow	snow	Similar	Dissimilar	Female	26	Latin	2	3	6	0.725
12	O+P-	100	0.4836	62	patch	watch	Similar	Dissimilar	Female	26	Latin	2	3	6	0.725
12	O+P-	100	0.5519	53	post	lost	Similar	Dissimilar	Female	26	Latin	2	3	6	0.725
12	O+P-	0	0.4506	51	head	bead	Similar	Dissimilar	Female	26	Latin	2	3	6	0.725
12	O+P-	0	0.9171	66	foul	soul	Similar	Dissimilar	Female	26	Latin	2	3	6	0.725
12	O+P-	100	0.45	56	bear	fear	Similar	Dissimilar	Female	26	Latin	2	3	6	0.725
12	O+P-	100	0.5322	54	tour	four	Similar	Dissimilar	Female	26	Latin	2	3	6	0.725
12	O+P-	100	0.375	58	real	seal	Similar	Dissimilar	Female	26	Latin	2	3	6	0.725
12	O+P-	100	0.3842	70	plant	rant	Similar	Dissimilar	Female	26	Latin	2	3	6	0.725
12	O+P-	0	0.1717	52	word	cord	Similar	Dissimilar	Female	26	Latin	2	3	6	0.725
12	O+P-	100	0.2995	57	cost	most	Similar	Dissimilar	Female	26	Latin	2	3	6	0.725
12	O+P-	100	0.4834	59	bull	dull	Similar	Dissimilar	Female	26	Latin	2	3	6	0.725
12	O+P-	0	0.3826	65	gear	pear	Similar	Dissimilar	Female	26	Latin	2	3	6	0.725
12	O+P-	0	0.5178	72	dough	cough	Similar	Dissimilar	Female	26	Latin	2	3	6	0.725
12	O+P-	100	0.0009	67	comb	bomb	Similar	Dissimilar	Female	26	Latin	2	3	6	0.725
12	O+P-	100	0.4888	61	fiend	friend	Similar	Dissimilar	Female	26	Latin	2	3	6	0.725
12	O+P-	100	0.3833	55	wand	sand	Similar	Dissimilar	Female	26	Latin	2	3	6	0.725
12	O-P-	0	0.1679	88	lawn	dream	Dissimilar	Dissimilar	Female	26	Latin	2	3	6	0.725
12	O-P-	0	0.2292	75	drain	price	Dissimilar	Dissimilar	Female	26	Latin	2	3	6	0.725
12	O-P-	0	0.2672	76	soup	wish	Dissimilar	Dissimilar	Female	26	Latin	2	3	6	0.725
12	O-P-	100	0.0847	80	face	house	Dissimilar	Dissimilar	Female	26	Latin	2	3	6	0.725
12	O-P-	0	1.1094	89	file	rock	Dissimilar	Dissimilar	Female	26	Latin	2	3	6	0.725
12	O-P-	0	0.4861	73	clap	list	Dissimilar	Dissimilar	Female	26	Latin	2	3	6	0.725
12	O-P-	0	0.45	86	rack	guest	Dissimilar	Dissimilar	Female	26	Latin	2	3	6	0.725
12	O-P-	0	0.3002	85	card	suit	Dissimilar	Dissimilar	Female	26	Latin	2	3	6	0.725
12	O-P-	0	0.2334	95	fern	maze	Dissimilar	Dissimilar	Female	26	Latin	2	3	6	0.725
12	O-P-	0	0.3368	94	field	chart	Dissimilar	Dissimilar	Female	26	Latin	2	3	6	0.725
12	O-P-	0	0.5532	90	leaf	fort	Dissimilar	Dissimilar	Female	26	Latin	2	3	6	0.725
12	O-P-	0	0.0932	84	balm	scene	Dissimilar	Dissimilar	Female	26	Latin	2	3	6	0.725
12	O-P-	100	0.4694	92	deck	draft	Dissimilar	Dissimilar	Female	26	Latin	2	3	6	0.725
12	O-P-	0	0.4509	82	note	tray	Dissimilar	Dissimilar	Female	26	Latin	2	3	6	0.725
12	O-P-	100	0.5722	78	crime	grain	Dissimilar	Dissimilar	Female	26	Latin	2	3	6	0.725
12	O-P-	0	0.4182	87	beam	smoke	Dissimilar	Dissimilar	Female	26	Latin	2	3	6	0.725
12	O-P-	0	0.4488	91	news	foam	Dissimilar	Dissimilar	Female	26	Latin	2	3	6	0.725
12	O-P-	100	0.6507	93	crisp	range	Dissimilar	Dissimilar	Female	26	Latin	2	3	6	0.725
12	O-P-	0		79	dirt	fish	Dissimilar	Dissimilar	Female	26	Latin	2	3	6	0.725
12	O-P-	100	0.084	77	crest	glass	Dissimilar	Dissimilar	Female	26	Latin	2	3	6	0.725
12	O-P-	0	1.9986	83	bird	patch	Dissimilar	Dissimilar	Female	26	Latin	2	3	6	0.725
12	O-P-	100	0.5798	74	tape	slope	Dissimilar	Dissimilar	Female	26	Latin	2	3	6	0.725
15	O+P+	0		18	rust	dust	Similar	Similar	Female	25	Latin	2	10	4	0.65
15	O+P+	100	0.2594	14	fame	name	Similar	Similar	Female	25	Latin	2	10	4	0.65
15	O+P+	100	0.5362	7	dent	vent	Similar	Similar	Female	25	Latin	2	10	4	0.65
15	O+P+	100	0.0411	23	wood	hood	Similar	Similar	Female	25	Latin	2	10	4	0.65
15	O+P+	100	0.3213	12	team	beam	Similar	Similar	Female	25	Latin	2	10	4	0.65
15	O+P+	0	0.6521	1	mate	gate	Similar	Similar	Female	25	Latin	2	10	4	0.65
15	O+P+	100	0.0729	11	fish	wish	Similar	Similar	Female	25	Latin	2	10	4	0.65
15	O+P+	100	0.1525	17	fire	wire	Similar	Similar	Female	25	Latin	2	10	4	0.65
15	O+P+	100	0.4016	9	door	floor	Similar	Similar	Female	25	Latin	2	10	4	0.65
15	O+P+	100	0.2023	8	lunch	hunch	Similar	Similar	Female	25	Latin	2	10	4	0.65
15	O+P+	100	0.5686	13	rope	hope	Similar	Similar	Female	25	Latin	2	10	4	0.65
15	O+P+	100	0.0536	15	fang	gang	Similar	Similar	Female	25	Latin	2	10	4	0.65
15	O+P+	100	0.0339	6	dance	chance	Similar	Similar	Female	25	Latin	2	10	4	0.65
15	O+P+	100	0.1292	19	tart	part	Similar	Similar	Female	25	Latin	2	10	4	0.65
15	O+P+	100	0.0636	20	bone	tone	Similar	Similar	Female	25	Latin	2	10	4	0.65
15	O+P+	100	0.0313	4	fair	hair	Similar	Similar	Female	25	Latin	2	10	4	0.65
15	O+P+	100	1.5506	22	line	pine	Similar	Similar	Female	25	Latin	2	10	4	0.65
15	O+P+	100	0.3355	10	luck	duck	Similar	Similar	Female	25	Latin	2	10	4	0.65
15	O+P+	100	0.0505	16	dice	mice	Similar	Similar	Female	25	Latin	2	10	4	0.65
15	O+P+	100	0.0497	3	band	hand	Similar	Similar	Female	25	Latin	2	10	4	0.65
15	O+P+	100	0.5861	2	floss	cross	Similar	Similar	Female	25	Latin	2	10	4	0.65
15	O+P+	100	0.3254	21	soot	foot	Similar	Similar	Female	25	Latin	2	10	4	0.65
15	O-P+	100	0.5848	47	deal	heel	Similar	Dissimilar	Female	25	Latin	2	10	4	0.65
15	O-P+	100	0.4683	34	genes	beans	Similar	Dissimilar	Female	25	Latin	2	10	4	0.65
15	O-P+	100	0.2549	41	fare	pair	Similar	Dissimilar	Female	25	Latin	2	10	4	0.65
15	O-P+	100	0.2313	32	fame	claim	Similar	Dissimilar	Female	25	Latin	2	10	4	0.65
15	O-P+	100	0.3626	28	tale	jail	Similar	Dissimilar	Female	25	Latin	2	10	4	0.65
15	O-P+	100	0.4539	30	break	shake	Similar	Dissimilar	Female	25	Latin	2	10	4	0.65
15	O-P+	0	0.4824	26	dutch	much	Similar	Dissimilar	Female	25	Latin	2	10	4	0.65
15	O-P+	0	0.803	27	male	sail	Similar	Dissimilar	Female	25	Latin	2	10	4	0.65
15	O-P+	100	0.5326	45	seat	feet	Similar	Dissimilar	Female	25	Latin	2	10	4	0.65
15	O-P+	0	0.2524	25	jazz	has	Similar	Dissimilar	Female	25	Latin	2	10	4	0.65
15	O-P+	100	0.2764	44	chord	board	Similar	Dissimilar	Female	25	Latin	2	10	4	0.65
15	O-P+	100	0.0884	42	done	fun	Similar	Dissimilar	Female	25	Latin	2	10	4	0.65
15	O-P+	100	0.3865	31	waist	paste	Similar	Dissimilar	Female	25	Latin	2	10	4	0.65
15	O-P+	0	0.6357	29	verb	curb	Similar	Dissimilar	Female	25	Latin	2	10	4	0.65
15	O-P+	100	0.0101	33	seam	deem	Similar	Dissimilar	Female	25	Latin	2	10	4	0.65
15	O-P+	100	0.0989	43	bean	green	Similar	Dissimilar	Female	25	Latin	2	10	4	0.65
15	O-P+	100	0.7509	36	bait	date	Similar	Dissimilar	Female	25	Latin	2	10	4	0.65
15	O-P+	0	0.4025	39	site	might	Similar	Dissimilar	Female	25	Latin	2	10	4	0.65
15	O-P+	100	1.541	35	force	horse	Similar	Dissimilar	Female	25	Latin	2	10	4	0.65
15	O-P+	0	0.3368	46	craze	phase	Similar	Dissimilar	Female	25	Latin	2	10	4	0.65
15	O-P+	100	1.61	37	gait	fate	Similar	Dissimilar	Female	25	Latin	2	10	4	0.65
15	O-P+	100	0.7176	38	meat	sheet	Similar	Dissimilar	Female	25	Latin	2	10	4	0.65
15	O+P-	0	0.842	55	wand	sand	Similar	Dissimilar	Female	25	Latin	2	10	4	0.65
15	O+P-	100	0.4809	65	gear	pear	Similar	Dissimilar	Female	25	Latin	2	10	4	0.65
15	O+P-	0		66	foul	soul	Similar	Dissimilar	Female	25	Latin	2	10	4	0.65
15	O+P-	100	0.2523	59	bull	dull	Similar	Dissimilar	Female	25	Latin	2	10	4	0.65
15	O+P-	100	0.519	51	head	bead	Similar	Dissimilar	Female	25	Latin	2	10	4	0.65
15	O+P-	100	0.2695	58	real	seal	Similar	Dissimilar	Female	25	Latin	2	10	4	0.65
15	O+P-	100	0.5497	61	fiend	friend	Similar	Dissimilar	Female	25	Latin	2	10	4	0.65
15	O+P-	100	0.2921	68	gild	mild	Similar	Dissimilar	Female	25	Latin	2	10	4	0.65
15	O+P-	0	0.403	52	word	cord	Similar	Dissimilar	Female	25	Latin	2	10	4	0.65
15	O+P-	0	0.1711	70	plant	rant	Similar	Dissimilar	Female	25	Latin	2	10	4	0.65
15	O+P-	100	0.1162	62	patch	watch	Similar	Dissimilar	Female	25	Latin	2	10	4	0.65
15	O+P-	0	1.4995	57	cost	most	Similar	Dissimilar	Female	25	Latin	2	10	4	0.65
15	O+P-	100	0.6325	50	slush	bush	Similar	Dissimilar	Female	25	Latin	2	10	4	0.65
15	O+P-	0	0.1364	67	comb	bomb	Similar	Dissimilar	Female	25	Latin	2	10	4	0.65
15	O+P-	100	1.7159	53	post	lost	Similar	Dissimilar	Female	25	Latin	2	10	4	0.65
15	O+P-	100	0.1366	72	dough	cough	Similar	Dissimilar	Female	25	Latin	2	10	4	0.65
15	O+P-	100	0.1539	56	bear	fear	Similar	Dissimilar	Female	25	Latin	2	10	4	0.65
15	O+P-	0	1.2526	49	pint	mint	Similar	Dissimilar	Female	25	Latin	2	10	4	0.65
15	O+P-	100	0.0476	63	brow	snow	Similar	Dissimilar	Female	25	Latin	2	10	4	0.65
15	O+P-	0	0.4806	69	host	frost	Similar	Dissimilar	Female	25	Latin	2	10	4	0.65
15	O+P-	100	1.5305	54	tour	four	Similar	Dissimilar	Female	25	Latin	2	10	4	0.65
15	O+P-	100	0.6881	64	howl	bowl	Similar	Dissimilar	Female	25	Latin	2	10	4	0.65
15	O-P-	100	0.1683	83	bird	patch	Dissimilar	Dissimilar	Female	25	Latin	2	10	4	0.65
15	O-P-	100	0.364	76	soup	wish	Dissimilar	Dissimilar	Female	25	Latin	2	10	4	0.65
15	O-P-	100	0.2034	94	field	chart	Dissimilar	Dissimilar	Female	25	Latin	2	10	4	0.65
15	O-P-	100	0.1198	88	lawn	dream	Dissimilar	Dissimilar	Female	25	Latin	2	10	4	0.65
15	O-P-	100	0.5925	80	face	house	Dissimilar	Dissimilar	Female	25	Latin	2	10	4	0.65
15	O-P-	100	0.0347	82	note	tray	Dissimilar	Dissimilar	Female	25	Latin	2	10	4	0.65
15	O-P-	100	1.0494	90	leaf	fort	Dissimilar	Dissimilar	Female	25	Latin	2	10	4	0.65
15	O-P-	100	0.0536	92	deck	draft	Dissimilar	Dissimilar	Female	25	Latin	2	10	4	0.65
15	O-P-	100	2.3175	77	crest	glass	Dissimilar	Dissimilar	Female	25	Latin	2	10	4	0.65
15	O-P-	100	0.2226	78	crime	grain	Dissimilar	Dissimilar	Female	25	Latin	2	10	4	0.65
15	O-P-	0	1.6142	95	fern	maze	Dissimilar	Dissimilar	Female	25	Latin	2	10	4	0.65
15	O-P-	100	0.1713	74	tape	slope	Dissimilar	Dissimilar	Female	25	Latin	2	10	4	0.65
15	O-P-	100	1.6378	85	card	suit	Dissimilar	Dissimilar	Female	25	Latin	2	10	4	0.65
15	O-P-	100	0.3047	84	balm	scene	Dissimilar	Dissimilar	Female	25	Latin	2	10	4	0.65
15	O-P-	100	0.2197	79	dirt	fish	Dissimilar	Dissimilar	Female	25	Latin	2	10	4	0.65
15	O-P-	100	1.0984	93	crisp	range	Dissimilar	Dissimilar	Female	25	Latin	2	10	4	0.65
15	O-P-	100	1.8169	91	news	foam	Dissimilar	Dissimilar	Female	25	Latin	2	10	4	0.65
15	O-P-	100	0.2464	86	rack	guest	Dissimilar	Dissimilar	Female	25	Latin	2	10	4	0.65
15	O-P-	100	0.278	75	drain	price	Dissimilar	Dissimilar	Female	25	Latin	2	10	4	0.65
15	O-P-	100	0.1629	89	file	rock	Dissimilar	Dissimilar	Female	25	Latin	2	10	4	0.65
15	O-P-	100	1.7185	73	clap	list	Dissimilar	Dissimilar	Female	25	Latin	2	10	4	0.65
15	O-P-	100	1.8611	87	beam	smoke	Dissimilar	Dissimilar	Female	25	Latin	2	10	4	0.65
20	O+P+	100	0.2497	15	fang	gang	Similar	Similar	Female	21	Latin	3	10	5	0.8
20	O+P+	100	1.0643	8	lunch	hunch	Similar	Similar	Female	21	Latin	3	10	5	0.8
20	O+P+	100	0.233	7	dent	vent	Similar	Similar	Female	21	Latin	3	10	5	0.8
20	O+P+	100	0.1857	14	fame	name	Similar	Similar	Female	21	Latin	3	10	5	0.8
20	O+P+	100	0.2953	10	luck	duck	Similar	Similar	Female	21	Latin	3	10	5	0.8
20	O+P+	100	0.2497	22	line	pine	Similar	Similar	Female	21	Latin	3	10	5	0.8
20	O+P+	100	0.2935	20	bone	tone	Similar	Similar	Female	21	Latin	3	10	5	0.8
20	O+P+	100	0.289	21	soot	foot	Similar	Similar	Female	21	Latin	3	10	5	0.8
20	O+P+	100	0.2684	1	mate	gate	Similar	Similar	Female	21	Latin	3	10	5	0.8
20	O+P+	100	0.2674	16	dice	mice	Similar	Similar	Female	21	Latin	3	10	5	0.8
20	O+P+	100	0.2085	19	tart	part	Similar	Similar	Female	21	Latin	3	10	5	0.8
20	O+P+	100	0.1516	4	fair	hair	Similar	Similar	Female	21	Latin	3	10	5	0.8
20	O+P+	100	0.5508	3	band	hand	Similar	Similar	Female	21	Latin	3	10	5	0.8
20	O+P+	100	1.9839	11	fish	wish	Similar	Similar	Female	21	Latin	3	10	5	0.8
20	O+P+	100	0.3432	9	door	floor	Similar	Similar	Female	21	Latin	3	10	5	0.8
20	O+P+	100	0.2845	12	team	beam	Similar	Similar	Female	21	Latin	3	10	5	0.8
20	O+P+	100	0.2177	23	wood	hood	Similar	Similar	Female	21	Latin	3	10	5	0.8
20	O+P+	100	0.1578	17	fire	wire	Similar	Similar	Female	21	Latin	3	10	5	0.8
20	O+P+	100	0.3089	6	dance	chance	Similar	Similar	Female	21	Latin	3	10	5	0.8
20	O+P+	100	0.1411	13	rope	hope	Similar	Similar	Female	21	Latin	3	10	5	0.8
20	O+P+	100	0.1434	2	floss	cross	Similar	Similar	Female	21	Latin	3	10	5	0.8
20	O+P+	100	0.2361	18	rust	dust	Similar	Similar	Female	21	Latin	3	10	5	0.8
20	O-P+	100	0.2445	29	verb	curb	Similar	Dissimilar	Female	21	Latin	3	10	5	0.8
20	O-P+	100	0.1511	34	genes	beans	Similar	Dissimilar	Female	21	Latin	3	10	5	0.8
20	O-P+	100	0.0396	43	bean	green	Similar	Dissimilar	Female	21	Latin	3	10	5	0.8
20	O-P+	100	0.2947	33	seam	deem	Similar	Dissimilar	Female	21	Latin	3	10	5	0.8
20	O-P+	100	0.2873	39	site	might	Similar	Dissimilar	Female	21	Latin	3	10	5	0.8
20	O-P+	100	0.0556	42	done	fun	Similar	Dissimilar	Female	21	Latin	3	10	5	0.8
20	O-P+	100	0.3566	38	meat	sheet	Similar	Dissimilar	Female	21	Latin	3	10	5	0.8
20	O-P+	100	0.3287	25	jazz	has	Similar	Dissimilar	Female	21	Latin	3	10	5	0.8
20	O-P+	100	0.2872	46	craze	phase	Similar	Dissimilar	Female	21	Latin	3	10	5	0.8
20	O-P+	100	0.1409	41	fare	pair	Similar	Dissimilar	Female	21	Latin	3	10	5	0.8
20	O-P+	100	0.8185	26	dutch	much	Similar	Dissimilar	Female	21	Latin	3	10	5	0.8
20	O-P+	100	1.4916	45	seat	feet	Similar	Dissimilar	Female	21	Latin	3	10	5	0.8
20	O-P+	100	0.5529	28	tale	jail	Similar	Dissimilar	Female	21	Latin	3	10	5	0.8
20	O-P+	100	0.376	47	deal	heel	Similar	Dissimilar	Female	21	Latin	3	10	5	0.8
20	O-P+	100	0.2772	32	fame	claim	Similar	Dissimilar	Female	21	Latin	3	10	5	0.8
20	O-P+	100	0.263	44	chord	board	Similar	Dissimilar	Female	21	Latin	3	10	5	0.8
20	O-P+	100	0.1836	35	force	horse	Similar	Dissimilar	Female	21	Latin	3	10	5	0.8
20	O-P+	100	0.3196	30	break	shake	Similar	Dissimilar	Female	21	Latin	3	10	5	0.8
20	O-P+	100	0.5462	31	waist	paste	Similar	Dissimilar	Female	21	Latin	3	10	5	0.8
20	O-P+	100	0.2681	36	bait	date	Similar	Dissimilar	Female	21	Latin	3	10	5	0.8
20	O-P+	100	0.2676	27	male	sail	Similar	Dissimilar	Female	21	Latin	3	10	5	0.8
20	O-P+	100	0.291	37	gait	fate	Similar	Dissimilar	Female	21	Latin	3	10	5	0.8
20	O+P-	100	1.1274	64	howl	bowl	Similar	Dissimilar	Female	21	Latin	3	10	5	0.8
20	O+P-	100	0.8499	63	brow	snow	Similar	Dissimilar	Female	21	Latin	3	10	5	0.8
20	O+P-	100	0.3133	59	bull	dull	Similar	Dissimilar	Female	21	Latin	3	10	5	0.8
20	O+P-	100	0.3167	55	wand	sand	Similar	Dissimilar	Female	21	Latin	3	10	5	0.8
20	O+P-	100	0.3431	72	dough	cough	Similar	Dissimilar	Female	21	Latin	3	10	5	0.8
20	O+P-	100	0.3582	66	foul	soul	Similar	Dissimilar	Female	21	Latin	3	10	5	0.8
20	O+P-	0	0.8966	50	slush	bush	Similar	Dissimilar	Female	21	Latin	3	10	5	0.8
20	O+P-	0	0.3345	49	pint	mint	Similar	Dissimilar	Female	21	Latin	3	10	5	0.8
20	O+P-	0	0.2869	69	host	frost	Similar	Dissimilar	Female	21	Latin	3	10	5	0.8
20	O+P-	100	0.5921	53	post	lost	Similar	Dissimilar	Female	21	Latin	3	10	5	0.8
20	O+P-	100	0.8003	61	fiend	friend	Similar	Dissimilar	Female	21	Latin	3	10	5	0.8
20	O+P-	100	0.3573	54	tour	four	Similar	Dissimilar	Female	21	Latin	3	10	5	0.8
20	O+P-	100	0.3336	52	word	cord	Similar	Dissimilar	Female	21	Latin	3	10	5	0.8
20	O+P-	100	0.3022	62	patch	watch	Similar	Dissimilar	Female	21	Latin	3	10	5	0.8
20	O+P-	0	0.3842	58	real	seal	Similar	Dissimilar	Female	21	Latin	3	10	5	0.8
20	O+P-	100	0.8383	67	comb	bomb	Similar	Dissimilar	Female	21	Latin	3	10	5	0.8
20	O+P-	0	0.4226	68	gild	mild	Similar	Dissimilar	Female	21	Latin	3	10	5	0.8
20	O+P-	100	0.6761	70	plant	rant	Similar	Dissimilar	Female	21	Latin	3	10	5	0.8
20	O+P-	100	0.3748	56	bear	fear	Similar	Dissimilar	Female	21	Latin	3	10	5	0.8
20	O+P-	0	0.8714	65	gear	pear	Similar	Dissimilar	Female	21	Latin	3	10	5	0.8
20	O+P-	100	1.4881	51	head	bead	Similar	Dissimilar	Female	21	Latin	3	10	5	0.8
20	O+P-	0		57	cost	most	Similar	Dissimilar	Female	21	Latin	3	10	5	0.8
20	O-P-	100	0.217	85	card	suit	Dissimilar	Dissimilar	Female	21	Latin	3	10	5	0.8
20	O-P-	100	0.2839	86	rack	guest	Dissimilar	Dissimilar	Female	21	Latin	3	10	5	0.8
20	O-P-	100	0.6259	80	face	house	Dissimilar	Dissimilar	Female	21	Latin	3	10	5	0.8
20	O-P-	100	0.3531	87	beam	smoke	Dissimilar	Dissimilar	Female	21	Latin	3	10	5	0.8
20	O-P-	100	0.1879	75	drain	price	Dissimilar	Dissimilar	Female	21	Latin	3	10	5	0.8
20	O-P-	100	0.3283	93	crisp	range	Dissimilar	Dissimilar	Female	21	Latin	3	10	5	0.8
20	O-P-	100	0.1673	79	dirt	fish	Dissimilar	Dissimilar	Female	21	Latin	3	10	5	0.8
20	O-P-	100	0.3218	88	lawn	dream	Dissimilar	Dissimilar	Female	21	Latin	3	10	5	0.8
20	O-P-	100	0.3409	91	news	foam	Dissimilar	Dissimilar	Female	21	Latin	3	10	5	0.8
20	O-P-	100	0.2674	77	crest	glass	Dissimilar	Dissimilar	Female	21	Latin	3	10	5	0.8
20	O-P-	100	0.5012	76	soup	wish	Dissimilar	Dissimilar	Female	21	Latin	3	10	5	0.8
20	O-P-	100	0.3745	92	deck	draft	Dissimilar	Dissimilar	Female	21	Latin	3	10	5	0.8
20	O-P-	100	0.1537	94	field	chart	Dissimilar	Dissimilar	Female	21	Latin	3	10	5	0.8
20	O-P-	100	0.3092	89	file	rock	Dissimilar	Dissimilar	Female	21	Latin	3	10	5	0.8
20	O-P-	100	0.3176	82	note	tray	Dissimilar	Dissimilar	Female	21	Latin	3	10	5	0.8
20	O-P-	100	0.3178	95	fern	maze	Dissimilar	Dissimilar	Female	21	Latin	3	10	5	0.8
20	O-P-	100	0.1192	74	tape	slope	Dissimilar	Dissimilar	Female	21	Latin	3	10	5	0.8
20	O-P-	100	0.2898	78	crime	grain	Dissimilar	Dissimilar	Female	21	Latin	3	10	5	0.8
20	O-P-	100	0.184	73	clap	list	Dissimilar	Dissimilar	Female	21	Latin	3	10	5	0.8
20	O-P-	100	0.1842	84	balm	scene	Dissimilar	Dissimilar	Female	21	Latin	3	10	5	0.8
20	O-P-	100	0.3949	83	bird	patch	Dissimilar	Dissimilar	Female	21	Latin	3	10	5	0.8
20	O-P-	100	0.1177	90	leaf	fort	Dissimilar	Dissimilar	Female	21	Latin	3	10	5	0.8
21	O+P+	100	0.8906	3	band	hand	Similar	Similar	Female	26	Latin	2	7	5	0.675
21	O+P+	100	0.57	1	mate	gate	Similar	Similar	Female	26	Latin	2	7	5	0.675
21	O+P+	100	0.5843	4	fair	hair	Similar	Similar	Female	26	Latin	2	7	5	0.675
21	O+P+	100	0.6392	2	floss	cross	Similar	Similar	Female	26	Latin	2	7	5	0.675
21	O+P+	100	0.3261	11	fish	wish	Similar	Similar	Female	26	Latin	2	7	5	0.675
21	O+P+	100	0.3091	17	fire	wire	Similar	Similar	Female	26	Latin	2	7	5	0.675
21	O+P+	100	0.3012	8	lunch	hunch	Similar	Similar	Female	26	Latin	2	7	5	0.675
21	O+P+	0	0.5508	20	bone	tone	Similar	Similar	Female	26	Latin	2	7	5	0.675
21	O+P+	100	0.2182	21	soot	foot	Similar	Similar	Female	26	Latin	2	7	5	0.675
21	O+P+	100	0.0371	13	rope	hope	Similar	Similar	Female	26	Latin	2	7	5	0.675
21	O+P+	100	0.2877	23	wood	hood	Similar	Similar	Female	26	Latin	2	7	5	0.675
21	O+P+	100	0.2339	15	fang	gang	Similar	Similar	Female	26	Latin	2	7	5	0.675
21	O+P+	100	0.0335	19	tart	part	Similar	Similar	Female	26	Latin	2	7	5	0.675
21	O+P+	0	0.7842	6	dance	chance	Similar	Similar	Female	26	Latin	2	7	5	0.675
21	O+P+	100	0.3943	12	team	beam	Similar	Similar	Female	26	Latin	2	7	5	0.675
21	O+P+	100	1.3513	9	door	floor	Similar	Similar	Female	26	Latin	2	7	5	0.675
21	O+P+	100	1.8755	14	fame	name	Similar	Similar	Female	26	Latin	2	7	5	0.675
21	O+P+	100	1.5681	10	luck	duck	Similar	Similar	Female	26	Latin	2	7	5	0.675
21	O+P+	100	0.5175	7	dent	vent	Similar	Similar	Female	26	Latin	2	7	5	0.675
21	O+P+	100	0.6753	16	dice	mice	Similar	Similar	Female	26	Latin	2	7	5	0.675
21	O+P+	100	0.9768	18	rust	dust	Similar	Similar	Female	26	Latin	2	7	5	0.675
21	O+P+	100	0.053	22	line	pine	Similar	Similar	Female	26	Latin	2	7	5	0.675
21	O-P+	100	0.4616	29	verb	curb	Similar	Dissimilar	Female	26	Latin	2	7	5	0.675
21	O-P+	100	0.4698	33	seam	deem	Similar	Dissimilar	Female	26	Latin	2	7	5	0.675
21	O-P+	0	0.0403	41	fare	pair	Similar	Dissimilar	Female	26	Latin	2	7	5	0.675
21	O-P+	100	0.2505	28	tale	jail	Similar	Dissimilar	Female	26	Latin	2	7	5	0.675
21	O-P+	100	0.017	26	dutch	much	Similar	Dissimilar	Female	26	Latin	2	7	5	0.675
21	O-P+	100	0.1685	36	bait	date	Similar	Dissimilar	Female	26	Latin	2	7	5	0.675
21	O-P+	100	0.1219	32	fame	claim	Similar	Dissimilar	Female	26	Latin	2	7	5	0.675
21	O-P+	100	0.0402	34	genes	beans	Similar	Dissimilar	Female	26	Latin	2	7	5	0.675
21	O-P+	100	0.1174	39	site	might	Similar	Dissimilar	Female	26	Latin	2	7	5	0.675
21	O-P+	0	0.1014	30	break	shake	Similar	Dissimilar	Female	26	Latin	2	7	5	0.675
21	O-P+	0	0.0506	46	craze	phase	Similar	Dissimilar	Female	26	Latin	2	7	5	0.675
21	O-P+	0	0.1541	42	done	fun	Similar	Dissimilar	Female	26	Latin	2	7	5	0.675
21	O-P+	100	1.2515	43	bean	green	Similar	Dissimilar	Female	26	Latin	2	7	5	0.675
21	O-P+	100	0.187	25	jazz	has	Similar	Dissimilar	Female	26	Latin	2	7	5	0.675
21	O-P+	100	0.3395	35	force	horse	Similar	Dissimilar	Female	26	Latin	2	7	5	0.675
21	O-P+	100	1.7713	44	chord	board	Similar	Dissimilar	Female	26	Latin	2	7	5	0.675
21	O-P+	100	0.0122	47	deal	heel	Similar	Dissimilar	Female	26	Latin	2	7	5	0.675
21	O-P+	0	0.0521	27	male	sail	Similar	Dissimilar	Female	26	Latin	2	7	5	0.675
21	O-P+	100	0.1263	45	seat	feet	Similar	Dissimilar	Female	26	Latin	2	7	5	0.675
21	O-P+	100	0.9839	38	meat	sheet	Similar	Dissimilar	Female	26	Latin	2	7	5	0.675
21	O-P+	100	0.1999	37	gait	fate	Similar	Dissimilar	Female	26	Latin	2	7	5	0.675
21	O-P+	100	0.6367	31	waist	paste	Similar	Dissimilar	Female	26	Latin	2	7	5	0.675
21	O+P-	0	0.4556	58	real	seal	Similar	Dissimilar	Female	26	Latin	2	7	5	0.675
21	O+P-	0	0.2343	63	brow	snow	Similar	Dissimilar	Female	26	Latin	2	7	5	0.675
21	O+P-	0	0.139	53	post	lost	Similar	Dissimilar	Female	26	Latin	2	7	5	0.675
21	O+P-	0	0.3096	66	foul	soul	Similar	Dissimilar	Female	26	Latin	2	7	5	0.675
21	O+P-	0		68	gild	mild	Similar	Dissimilar	Female	26	Latin	2	7	5	0.675
21	O+P-	0	0.4254	51	head	bead	Similar	Dissimilar	Female	26	Latin	2	7	5	0.675
21	O+P-	0	2.2839	67	comb	bomb	Similar	Dissimilar	Female	26	Latin	2	7	5	0.675
21	O+P-	0	0.4225	55	wand	sand	Similar	Dissimilar	Female	26	Latin	2	7	5	0.675
21	O+P-	100	0.5019	65	gear	pear	Similar	Dissimilar	Female	26	Latin	2	7	5	0.675
21	O+P-	100	0.2882	61	fiend	friend	Similar	Dissimilar	Female	26	Latin	2	7	5	0.675
21	O+P-	0	0.2889	59	bull	dull	Similar	Dissimilar	Female	26	Latin	2	7	5	0.675
21	O+P-	100	1.1701	54	tour	four	Similar	Dissimilar	Female	26	Latin	2	7	5	0.675
21	O+P-	100	0.6222	69	host	frost	Similar	Dissimilar	Female	26	Latin	2	7	5	0.675
21	O+P-	0	0.0854	70	plant	rant	Similar	Dissimilar	Female	26	Latin	2	7	5	0.675
21	O+P-	0	0.0175	64	howl	bowl	Similar	Dissimilar	Female	26	Latin	2	7	5	0.675
21	O+P-	0	0.6843	57	cost	most	Similar	Dissimilar	Female	26	Latin	2	7	5	0.675
21	O+P-	0	2.5232	56	bear	fear	Similar	Dissimilar	Female	26	Latin	2	7	5	0.675
21	O+P-	0	0.0359	50	slush	bush	Similar	Dissimilar	Female	26	Latin	2	7	5	0.675
21	O+P-	0	0.6035	72	dough	cough	Similar	Dissimilar	Female	26	Latin	2	7	5	0.675
21	O+P-	0	1.76	49	pint	mint	Similar	Dissimilar	Female	26	Latin	2	7	5	0.675
21	O+P-	0	1.1679	62	patch	watch	Similar	Dissimilar	Female	26	Latin	2	7	5	0.675
21	O+P-	0	0.3011	52	word	cord	Similar	Dissimilar	Female	26	Latin	2	7	5	0.675
21	O-P-	100	0.2506	87	beam	smoke	Dissimilar	Dissimilar	Female	26	Latin	2	7	5	0.675
21	O-P-	100	0.7841	85	card	suit	Dissimilar	Dissimilar	Female	26	Latin	2	7	5	0.675
21	O-P-	100	0.3069	75	drain	price	Dissimilar	Dissimilar	Female	26	Latin	2	7	5	0.675
21	O-P-	0	0.1011	79	dirt	fish	Dissimilar	Dissimilar	Female	26	Latin	2	7	5	0.675
21	O-P-	100	0.0063	88	lawn	dream	Dissimilar	Dissimilar	Female	26	Latin	2	7	5	0.675
21	O-P-	100	0.0826	78	crime	grain	Dissimilar	Dissimilar	Female	26	Latin	2	7	5	0.675
21	O-P-	100	0.3094	74	tape	slope	Dissimilar	Dissimilar	Female	26	Latin	2	7	5	0.675
21	O-P-	100	0.4103	80	face	house	Dissimilar	Dissimilar	Female	26	Latin	2	7	5	0.675
21	O-P-	100	0.6169	82	note	tray	Dissimilar	Dissimilar	Female	26	Latin	2	7	5	0.675
21	O-P-	0	1.3077	84	balm	scene	Dissimilar	Dissimilar	Female	26	Latin	2	7	5	0.675
21	O-P-	100	0.1181	91	news	foam	Dissimilar	Dissimilar	Female	26	Latin	2	7	5	0.675
21	O-P-	100	0.1139	89	file	rock	Dissimilar	Dissimilar	Female	26	Latin	2	7	5	0.675
21	O-P-	100	0.8573	77	crest	glass	Dissimilar	Dissimilar	Female	26	Latin	2	7	5	0.675
21	O-P-	0	0.9261	73	clap	list	Dissimilar	Dissimilar	Female	26	Latin	2	7	5	0.675
21	O-P-	100	1.9011	76	soup	wish	Dissimilar	Dissimilar	Female	26	Latin	2	7	5	0.675
21	O-P-	0	2.4687	83	bird	patch	Dissimilar	Dissimilar	Female	26	Latin	2	7	5	0.675
21	O-P-	100	0.0766	92	deck	draft	Dissimilar	Dissimilar	Female	26	Latin	2	7	5	0.675
21	O-P-	100	0.3098	90	leaf	fort	Dissimilar	Dissimilar	Female	26	Latin	2	7	5	0.675
21	O-P-	0		95	fern	maze	Dissimilar	Dissimilar	Female	26	Latin	2	7	5	0.675
21	O-P-	100	0.7939	86	rack	guest	Dissimilar	Dissimilar	Female	26	Latin	2	7	5	0.675
21	O-P-	100	0.6389	94	field	chart	Dissimilar	Dissimilar	Female	26	Latin	2	7	5	0.675
21	O-P-	100	1.9027	93	crisp	range	Dissimilar	Dissimilar	Female	26	Latin	2	7	5	0.675
22	O+P+	0	0.69569	6	dance	chance	Similar	Similar	Female	35	Arabic	3	2	4	0.85
22	O+P+	100	0.442785	4	fair	hair	Similar	Similar	Female	35	Arabic	3	2	4	0.85
22	O+P+	100	0.8091	1	mate	gate	Similar	Similar	Female	35	Arabic	3	2	4	0.85
22	O+P+	100	0.553945	17	fire	wire	Similar	Similar	Female	35	Arabic	3	2	4	0.85
22	O+P+	100	0.460235	18	rust	dust	Similar	Similar	Female	35	Arabic	3	2	4	0.85
22	O+P+	100	0.543745	7	dent	vent	Similar	Similar	Female	35	Arabic	3	2	4	0.85
22	O+P+	100	0.33429	23	wood	hood	Similar	Similar	Female	35	Arabic	3	2	4	0.85
22	O+P+	100	0.552805	9	door	floor	Similar	Similar	Female	35	Arabic	3	2	4	0.85
22	O+P+	100	0.337325	12	team	beam	Similar	Similar	Female	35	Arabic	3	2	4	0.85
22	O+P+	100	0.222005	13	rope	hope	Similar	Similar	Female	35	Arabic	3	2	4	0.85
22	O+P+	100	0.107705	15	fang	gang	Similar	Similar	Female	35	Arabic	3	2	4	0.85
22	O+P+	100	0.20699	11	fish	wish	Similar	Similar	Female	35	Arabic	3	2	4	0.85
22	O+P+	100	0.19131	21	soot	foot	Similar	Similar	Female	35	Arabic	3	2	4	0.85
22	O+P+	100	0.258945	14	fame	name	Similar	Similar	Female	35	Arabic	3	2	4	0.85
22	O+P+	100	0.204865	22	line	pine	Similar	Similar	Female	35	Arabic	3	2	4	0.85
22	O+P+	100	0.39659	2	floss	cross	Similar	Similar	Female	35	Arabic	3	2	4	0.85
22	O+P+	100	0.337345	8	lunch	hunch	Similar	Similar	Female	35	Arabic	3	2	4	0.85
22	O+P+	100	0.40328	3	band	hand	Similar	Similar	Female	35	Arabic	3	2	4	0.85
22	O+P+	100	0.12564	19	tart	part	Similar	Similar	Female	35	Arabic	3	2	4	0.85
22	O+P+	100	0.27094	16	dice	mice	Similar	Similar	Female	35	Arabic	3	2	4	0.85
22	O+P+	100	0.352985	20	bone	tone	Similar	Similar	Female	35	Arabic	3	2	4	0.85
22	O+P+	100	0.17049	10	luck	duck	Similar	Similar	Female	35	Arabic	3	2	4	0.85
22	O-P+	0	1.106505	46	craze	phase	Similar	Dissimilar	Female	35	Arabic	3	2	4	0.85
22	O-P+	100	0.78975	37	gait	fate	Similar	Dissimilar	Female	35	Arabic	3	2	4	0.85
22	O-P+	100	1.87485	43	bean	green	Similar	Dissimilar	Female	35	Arabic	3	2	4	0.85
22	O-P+	100	0.720765	45	seat	feet	Similar	Dissimilar	Female	35	Arabic	3	2	4	0.85
22	O-P+	100	1.25873	38	meat	sheet	Similar	Dissimilar	Female	35	Arabic	3	2	4	0.85
22	O-P+	100	0.587	28	tale	jail	Similar	Dissimilar	Female	35	Arabic	3	2	4	0.85
22	O-P+	100	0.71545	36	bait	date	Similar	Dissimilar	Female	35	Arabic	3	2	4	0.85
22	O-P+	100	0.203885	44	chord	board	Similar	Dissimilar	Female	35	Arabic	3	2	4	0.85
22	O-P+	100	1.14728	29	verb	curb	Similar	Dissimilar	Female	35	Arabic	3	2	4	0.85
22	O-P+	100	0.54146	26	dutch	much	Similar	Dissimilar	Female	35	Arabic	3	2	4	0.85
22	O-P+	100	0.433485	34	genes	beans	Similar	Dissimilar	Female	35	Arabic	3	2	4	0.85
22	O-P+	100	0.62474	32	fame	claim	Similar	Dissimilar	Female	35	Arabic	3	2	4	0.85
22	O-P+	100	0.202575	47	deal	heel	Similar	Dissimilar	Female	35	Arabic	3	2	4	0.85
22	O-P+	100	0.06162	25	jazz	has	Similar	Dissimilar	Female	35	Arabic	3	2	4	0.85
22	O-P+	100	0.622525	31	waist	paste	Similar	Dissimilar	Female	35	Arabic	3	2	4	0.85
22	O-P+	0	0.144495	27	male	sail	Similar	Dissimilar	Female	35	Arabic	3	2	4	0.85
22	O-P+	100	1.19501	41	fare	pair	Similar	Dissimilar	Female	35	Arabic	3	2	4	0.85
22	O-P+	0	0.525445	42	done	fun	Similar	Dissimilar	Female	35	Arabic	3	2	4	0.85
22	O-P+	100	0.426625	39	site	might	Similar	Dissimilar	Female	35	Arabic	3	2	4	0.85
22	O-P+	100	0.340825	30	break	shake	Similar	Dissimilar	Female	35	Arabic	3	2	4	0.85
22	O-P+	100	0.25449	35	force	horse	Similar	Dissimilar	Female	35	Arabic	3	2	4	0.85
22	O-P+	100	0.708945	33	seam	deem	Similar	Dissimilar	Female	35	Arabic	3	2	4	0.85
22	O+P-	100	0.417175	65	gear	pear	Similar	Dissimilar	Female	35	Arabic	3	2	4	0.85
22	O+P-	100	0.655925	64	howl	bowl	Similar	Dissimilar	Female	35	Arabic	3	2	4	0.85
22	O+P-	100	0.253845	61	fiend	friend	Similar	Dissimilar	Female	35	Arabic	3	2	4	0.85
22	O+P-	100	0.320215	56	bear	fear	Similar	Dissimilar	Female	35	Arabic	3	2	4	0.85
22	O+P-	100	0.39035	72	dough	cough	Similar	Dissimilar	Female	35	Arabic	3	2	4	0.85
22	O+P-	0	0.75512	70	plant	rant	Similar	Dissimilar	Female	35	Arabic	3	2	4	0.85
22	O+P-	100	1.15822	68	gild	mild	Similar	Dissimilar	Female	35	Arabic	3	2	4	0.85
22	O+P-	100	1.15521	69	host	frost	Similar	Dissimilar	Female	35	Arabic	3	2	4	0.85
22	O+P-	100	0.320295	63	brow	snow	Similar	Dissimilar	Female	35	Arabic	3	2	4	0.85
22	O+P-	100	0.720205	50	slush	bush	Similar	Dissimilar	Female	35	Arabic	3	2	4	0.85
22	O+P-	100	0.756695	52	word	cord	Similar	Dissimilar	Female	35	Arabic	3	2	4	0.85
22	O+P-	100	1.0411	59	bull	dull	Similar	Dissimilar	Female	35	Arabic	3	2	4	0.85
22	O+P-	100	0.343025	55	wand	sand	Similar	Dissimilar	Female	35	Arabic	3	2	4	0.85
22	O+P-	100	1.05917	53	post	lost	Similar	Dissimilar	Female	35	Arabic	3	2	4	0.85
22	O+P-	0	0.194035	67	comb	bomb	Similar	Dissimilar	Female	35	Arabic	3	2	4	0.85
22	O+P-	0	0.271995	58	real	seal	Similar	Dissimilar	Female	35	Arabic	3	2	4	0.85
22	O+P-	100	0.187375	54	tour	four	Similar	Dissimilar	Female	35	Arabic	3	2	4	0.85
22	O+P-	100	0.290405	62	patch	watch	Similar	Dissimilar	Female	35	Arabic	3	2	4	0.85
22	O+P-	0	0.31029	49	pint	mint	Similar	Dissimilar	Female	35	Arabic	3	2	4	0.85
22	O+P-	100	0.486875	51	head	bead	Similar	Dissimilar	Female	35	Arabic	3	2	4	0.85
22	O+P-	0		66	foul	soul	Similar	Dissimilar	Female	35	Arabic	3	2	4	0.85
22	O+P-	0	0.27298	57	cost	most	Similar	Dissimilar	Female	35	Arabic	3	2	4	0.85
22	O-P-	100	0.150875	78	crime	grain	Dissimilar	Dissimilar	Female	35	Arabic	3	2	4	0.85
22	O-P-	100	0.238445	79	dirt	fish	Dissimilar	Dissimilar	Female	35	Arabic	3	2	4	0.85
22	O-P-	100	2.021075	73	clap	list	Dissimilar	Dissimilar	Female	35	Arabic	3	2	4	0.85
22	O-P-	100	0.75933	89	file	rock	Dissimilar	Dissimilar	Female	35	Arabic	3	2	4	0.85
22	O-P-	100	0.27677	90	leaf	fort	Dissimilar	Dissimilar	Female	35	Arabic	3	2	4	0.85
22	O-P-	100	0.5236	94	field	chart	Dissimilar	Dissimilar	Female	35	Arabic	3	2	4	0.85
22	O-P-	100	0.359925	83	bird	patch	Dissimilar	Dissimilar	Female	35	Arabic	3	2	4	0.85
22	O-P-	100	0.327255	85	card	suit	Dissimilar	Dissimilar	Female	35	Arabic	3	2	4	0.85
22	O-P-	100	0.221705	75	drain	price	Dissimilar	Dissimilar	Female	35	Arabic	3	2	4	0.85
22	O-P-	100	0.307555	84	balm	scene	Dissimilar	Dissimilar	Female	35	Arabic	3	2	4	0.85
22	O-P-	100	0.61085	88	lawn	dream	Dissimilar	Dissimilar	Female	35	Arabic	3	2	4	0.85
22	O-P-	100	0.52033	86	rack	guest	Dissimilar	Dissimilar	Female	35	Arabic	3	2	4	0.85
22	O-P-	100	0.33962	82	note	tray	Dissimilar	Dissimilar	Female	35	Arabic	3	2	4	0.85
22	O-P-	100	0.454885	77	crest	glass	Dissimilar	Dissimilar	Female	35	Arabic	3	2	4	0.85
22	O-P-	100	0.477065	80	face	house	Dissimilar	Dissimilar	Female	35	Arabic	3	2	4	0.85
22	O-P-	100	0.457	74	tape	slope	Dissimilar	Dissimilar	Female	35	Arabic	3	2	4	0.85
22	O-P-	100	1.13075	95	fern	maze	Dissimilar	Dissimilar	Female	35	Arabic	3	2	4	0.85
22	O-P-	100	0.367835	76	soup	wish	Dissimilar	Dissimilar	Female	35	Arabic	3	2	4	0.85
22	O-P-	100	0.39308	92	deck	draft	Dissimilar	Dissimilar	Female	35	Arabic	3	2	4	0.85
22	O-P-	100	0.474265	93	crisp	range	Dissimilar	Dissimilar	Female	35	Arabic	3	2	4	0.85
22	O-P-	100	0.43872	91	news	foam	Dissimilar	Dissimilar	Female	35	Arabic	3	2	4	0.85
22	O-P-	100	0.373195	87	beam	smoke	Dissimilar	Dissimilar	Female	35	Arabic	3	2	4	0.85
24	O+P+	100	0.301	17	fire	wire	Similar	Similar	Female	27	Logographic	5	7	0	0.975
24	O+P+	100	0.09	7	dent	vent	Similar	Similar	Female	27	Logographic	5	7	0	0.975
24	O+P+	100	0.566	22	line	pine	Similar	Similar	Female	27	Logographic	5	7	0	0.975
24	O+P+	100	0.358	19	tart	part	Similar	Similar	Female	27	Logographic	5	7	0	0.975
24	O+P+	100	0.379	6	dance	chance	Similar	Similar	Female	27	Logographic	5	7	0	0.975
24	O+P+	100	0.303	15	fang	gang	Similar	Similar	Female	27	Logographic	5	7	0	0.975
24	O+P+	100	0.212	13	rope	hope	Similar	Similar	Female	27	Logographic	5	7	0	0.975
24	O+P+	100	0.069	20	bone	tone	Similar	Similar	Female	27	Logographic	5	7	0	0.975
24	O+P+	100	0.305	10	luck	duck	Similar	Similar	Female	27	Logographic	5	7	0	0.975
24	O+P+	100	0.134	2	floss	cross	Similar	Similar	Female	27	Logographic	5	7	0	0.975
24	O+P+	100	0.38	21	soot	foot	Similar	Similar	Female	27	Logographic	5	7	0	0.975
24	O+P+	100	0.109	23	wood	hood	Similar	Similar	Female	27	Logographic	5	7	0	0.975
24	O+P+	100	0.072	1	mate	gate	Similar	Similar	Female	27	Logographic	5	7	0	0.975
24	O+P+	100	0.112	4	fair	hair	Similar	Similar	Female	27	Logographic	5	7	0	0.975
24	O+P+	100	0.258	11	fish	wish	Similar	Similar	Female	27	Logographic	5	7	0	0.975
24	O+P+	100	0.586	12	team	beam	Similar	Similar	Female	27	Logographic	5	7	0	0.975
24	O+P+	100	0.202	8	lunch	hunch	Similar	Similar	Female	27	Logographic	5	7	0	0.975
24	O+P+	100	0.291	3	band	hand	Similar	Similar	Female	27	Logographic	5	7	0	0.975
24	O+P+	0	1.307	14	fame	name	Similar	Similar	Female	27	Logographic	5	7	0	0.975
24	O+P+	100	0.191	9	door	floor	Similar	Similar	Female	27	Logographic	5	7	0	0.975
24	O+P+	100	0.146	18	rust	dust	Similar	Similar	Female	27	Logographic	5	7	0	0.975
24	O+P+	100	0.238	16	dice	mice	Similar	Similar	Female	27	Logographic	5	7	0	0.975
24	O-P+	0	0.335	43	bean	green	Similar	Dissimilar	Female	27	Logographic	5	7	0	0.975
24	O-P+	100	0.212	35	force	horse	Similar	Dissimilar	Female	27	Logographic	5	7	0	0.975
24	O-P+	100	0.267	33	seam	deem	Similar	Dissimilar	Female	27	Logographic	5	7	0	0.975
24	O-P+	100	0.337	39	site	might	Similar	Dissimilar	Female	27	Logographic	5	7	0	0.975
24	O-P+	100	0.336	34	genes	beans	Similar	Dissimilar	Female	27	Logographic	5	7	0	0.975
24	O-P+	100	0.556	31	waist	paste	Similar	Dissimilar	Female	27	Logographic	5	7	0	0.975
24	O-P+	100	0.285	36	bait	date	Similar	Dissimilar	Female	27	Logographic	5	7	0	0.975
24	O-P+	100	0.324	29	verb	curb	Similar	Dissimilar	Female	27	Logographic	5	7	0	0.975
24	O-P+	100	0.368	47	deal	heel	Similar	Dissimilar	Female	27	Logographic	5	7	0	0.975
24	O-P+	100	0.438	42	done	fun	Similar	Dissimilar	Female	27	Logographic	5	7	0	0.975
24	O-P+	100	0.358	26	dutch	much	Similar	Dissimilar	Female	27	Logographic	5	7	0	0.975
24	O-P+	100	0.535	27	male	sail	Similar	Dissimilar	Female	27	Logographic	5	7	0	0.975
24	O-P+	100	0.423	38	meat	sheet	Similar	Dissimilar	Female	27	Logographic	5	7	0	0.975
24	O-P+	100	0.404	46	craze	phase	Similar	Dissimilar	Female	27	Logographic	5	7	0	0.975
24	O-P+	100	0.667	37	gait	fate	Similar	Dissimilar	Female	27	Logographic	5	7	0	0.975
24	O-P+	100	0.225	30	break	shake	Similar	Dissimilar	Female	27	Logographic	5	7	0	0.975
24	O-P+	100	0.07	41	fare	pair	Similar	Dissimilar	Female	27	Logographic	5	7	0	0.975
24	O-P+	100	0.31	45	seat	feet	Similar	Dissimilar	Female	27	Logographic	5	7	0	0.975
24	O-P+	100	0.109	25	jazz	has	Similar	Dissimilar	Female	27	Logographic	5	7	0	0.975
24	O-P+	100	0.167	32	fame	claim	Similar	Dissimilar	Female	27	Logographic	5	7	0	0.975
24	O-P+	100	0.558	28	tale	jail	Similar	Dissimilar	Female	27	Logographic	5	7	0	0.975
24	O-P+	100	0.291	44	chord	board	Similar	Dissimilar	Female	27	Logographic	5	7	0	0.975
24	O+P-	0	0.348	58	real	seal	Similar	Dissimilar	Female	27	Logographic	5	7	0	0.975
24	O+P-	0	0.325	57	cost	most	Similar	Dissimilar	Female	27	Logographic	5	7	0	0.975
24	O+P-	0	0.301	72	dough	cough	Similar	Dissimilar	Female	27	Logographic	5	7	0	0.975
24	O+P-	0	0.422	69	host	frost	Similar	Dissimilar	Female	27	Logographic	5	7	0	0.975
24	O+P-	0	0.4	63	brow	snow	Similar	Dissimilar	Female	27	Logographic	5	7	0	0.975
24	O+P-	100	0.435	54	tour	four	Similar	Dissimilar	Female	27	Logographic	5	7	0	0.975
24	O+P-	0	0.824	51	head	bead	Similar	Dissimilar	Female	27	Logographic	5	7	0	0.975
24	O+P-	0	0.225	49	pint	mint	Similar	Dissimilar	Female	27	Logographic	5	7	0	0.975
24	O+P-	100	0	62	patch	watch	Similar	Dissimilar	Female	27	Logographic	5	7	0	0.975
24	O+P-	100	0.301	55	wand	sand	Similar	Dissimilar	Female	27	Logographic	5	7	0	0.975
24	O+P-	0	0.311	67	comb	bomb	Similar	Dissimilar	Female	27	Logographic	5	7	0	0.975
24	O+P-	100	0.391	65	gear	pear	Similar	Dissimilar	Female	27	Logographic	5	7	0	0.975
24	O+P-	0	0.4	70	plant	rant	Similar	Dissimilar	Female	27	Logographic	5	7	0	0.975
24	O+P-	100	0.586	61	fiend	friend	Similar	Dissimilar	Female	27	Logographic	5	7	0	0.975
24	O+P-	100	0.783	68	gild	mild	Similar	Dissimilar	Female	27	Logographic	5	7	0	0.975
24	O+P-	100	0.868	50	slush	bush	Similar	Dissimilar	Female	27	Logographic	5	7	0	0.975
24	O+P-	100	0.334	56	bear	fear	Similar	Dissimilar	Female	27	Logographic	5	7	0	0.975
24	O+P-	100	0.704	66	foul	soul	Similar	Dissimilar	Female	27	Logographic	5	7	0	0.975
24	O+P-	0	0.714	53	post	lost	Similar	Dissimilar	Female	27	Logographic	5	7	0	0.975
24	O+P-	100	0.076	52	word	cord	Similar	Dissimilar	Female	27	Logographic	5	7	0	0.975
24	O+P-	100	0.868	59	bull	dull	Similar	Dissimilar	Female	27	Logographic	5	7	0	0.975
24	O+P-	100	2.303	64	howl	bowl	Similar	Dissimilar	Female	27	Logographic	5	7	0	0.975
24	O-P-	100	0.501	86	rack	guest	Dissimilar	Dissimilar	Female	27	Logographic	5	7	0	0.975
24	O-P-	100	0.369	75	drain	price	Dissimilar	Dissimilar	Female	27	Logographic	5	7	0	0.975
24	O-P-	100	0.304	78	crime	grain	Dissimilar	Dissimilar	Female	27	Logographic	5	7	0	0.975
24	O-P-	100	0.3	94	field	chart	Dissimilar	Dissimilar	Female	27	Logographic	5	7	0	0.975
24	O-P-	100	0.325	83	bird	patch	Dissimilar	Dissimilar	Female	27	Logographic	5	7	0	0.975
24	O-P-	100	0.323	95	fern	maze	Dissimilar	Dissimilar	Female	27	Logographic	5	7	0	0.975
24	O-P-	100	0.9	90	leaf	fort	Dissimilar	Dissimilar	Female	27	Logographic	5	7	0	0.975
24	O-P-	100	0.7	80	face	house	Dissimilar	Dissimilar	Female	27	Logographic	5	7	0	0.975
24	O-P-	100	0.235	74	tape	slope	Dissimilar	Dissimilar	Female	27	Logographic	5	7	0	0.975
24	O-P-	100	0.325	82	note	tray	Dissimilar	Dissimilar	Female	27	Logographic	5	7	0	0.975
24	O-P-	100	0.168	73	clap	list	Dissimilar	Dissimilar	Female	27	Logographic	5	7	0	0.975
24	O-P-	100	0.391	87	beam	smoke	Dissimilar	Dissimilar	Female	27	Logographic	5	7	0	0.975
24	O-P-	100	0.358	76	soup	wish	Dissimilar	Dissimilar	Female	27	Logographic	5	7	0	0.975
24	O-P-	100	0.171	93	crisp	range	Dissimilar	Dissimilar	Female	27	Logographic	5	7	0	0.975
24	O-P-	100	0.034	77	crest	glass	Dissimilar	Dissimilar	Female	27	Logographic	5	7	0	0.975
24	O-P-	100	0.179	92	deck	draft	Dissimilar	Dissimilar	Female	27	Logographic	5	7	0	0.975
24	O-P-	100	0.19	88	lawn	dream	Dissimilar	Dissimilar	Female	27	Logographic	5	7	0	0.975
24	O-P-	100	1.302	84	balm	scene	Dissimilar	Dissimilar	Female	27	Logographic	5	7	0	0.975
24	O-P-	100	0.202	91	news	foam	Dissimilar	Dissimilar	Female	27	Logographic	5	7	0	0.975
24	O-P-	0	0.367	85	card	suit	Dissimilar	Dissimilar	Female	27	Logographic	5	7	0	0.975
24	O-P-	100	1.206	79	dirt	fish	Dissimilar	Dissimilar	Female	27	Logographic	5	7	0	0.975
24	O-P-	100	0.535	89	file	rock	Dissimilar	Dissimilar	Female	27	Logographic	5	7	0	0.975
26	O+P+	100	0.272	14	fame	name	Similar	Similar	Female	29	Latin	3	10	5	1
26	O+P+	100	0.308	2	floss	cross	Similar	Similar	Female	29	Latin	3	10	5	1
26	O+P+	100	0.3183	4	fair	hair	Similar	Similar	Female	29	Latin	3	10	5	1
26	O+P+	100	0.4043	7	dent	vent	Similar	Similar	Female	29	Latin	3	10	5	1
26	O+P+	100	0.2691	8	lunch	hunch	Similar	Similar	Female	29	Latin	3	10	5	1
26	O+P+	100	0.2697	21	soot	foot	Similar	Similar	Female	29	Latin	3	10	5	1
26	O+P+	100	0.2798	23	wood	hood	Similar	Similar	Female	29	Latin	3	10	5	1
26	O+P+	100	0.2511	9	door	floor	Similar	Similar	Female	29	Latin	3	10	5	1
26	O+P+	100	0.2755	10	luck	duck	Similar	Similar	Female	29	Latin	3	10	5	1
26	O+P+	100	0.3026	12	team	beam	Similar	Similar	Female	29	Latin	3	10	5	1
26	O+P+	100	0.2231	13	rope	hope	Similar	Similar	Female	29	Latin	3	10	5	1
26	O+P+	100	0.2383	15	fang	gang	Similar	Similar	Female	29	Latin	3	10	5	1
26	O+P+	100	0.2859	3	band	hand	Similar	Similar	Female	29	Latin	3	10	5	1
26	O+P+	100	0.1713	6	dance	chance	Similar	Similar	Female	29	Latin	3	10	5	1
26	O+P+	100	0.2176	20	bone	tone	Similar	Similar	Female	29	Latin	3	10	5	1
26	O+P+	100	0.4083	11	fish	wish	Similar	Similar	Female	29	Latin	3	10	5	1
26	O+P+	100	0.267	16	dice	mice	Similar	Similar	Female	29	Latin	3	10	5	1
26	O+P+	100	0.274	22	line	pine	Similar	Similar	Female	29	Latin	3	10	5	1
26	O+P+	100	0.3266	18	rust	dust	Similar	Similar	Female	29	Latin	3	10	5	1
26	O+P+	100	0.2904	17	fire	wire	Similar	Similar	Female	29	Latin	3	10	5	1
26	O+P+	100	0.3189	1	mate	gate	Similar	Similar	Female	29	Latin	3	10	5	1
26	O+P+	100	0.3038	19	tart	part	Similar	Similar	Female	29	Latin	3	10	5	1
26	O-P+	100	0.2445	42	done	fun	Similar	Dissimilar	Female	29	Latin	3	10	5	1
26	O-P+	100	0.2886	44	chord	board	Similar	Dissimilar	Female	29	Latin	3	10	5	1
26	O-P+	100	0.2702	41	fare	pair	Similar	Dissimilar	Female	29	Latin	3	10	5	1
26	O-P+	100	0.2691	47	deal	heel	Similar	Dissimilar	Female	29	Latin	3	10	5	1
26	O-P+	100	0.2899	43	bean	green	Similar	Dissimilar	Female	29	Latin	3	10	5	1
26	O-P+	100	0.3092	46	craze	phase	Similar	Dissimilar	Female	29	Latin	3	10	5	1
26	O-P+	100	0.2447	34	genes	beans	Similar	Dissimilar	Female	29	Latin	3	10	5	1
26	O-P+	100	0.4528	39	site	might	Similar	Dissimilar	Female	29	Latin	3	10	5	1
26	O-P+	100	0.2924	25	jazz	has	Similar	Dissimilar	Female	29	Latin	3	10	5	1
26	O-P+	100	0.3195	38	meat	sheet	Similar	Dissimilar	Female	29	Latin	3	10	5	1
26	O-P+	100	0.2751	27	male	sail	Similar	Dissimilar	Female	29	Latin	3	10	5	1
26	O-P+	100	0.2624	45	seat	feet	Similar	Dissimilar	Female	29	Latin	3	10	5	1
26	O-P+	100	0.2708	32	fame	claim	Similar	Dissimilar	Female	29	Latin	3	10	5	1
26	O-P+	100	0.27	30	break	shake	Similar	Dissimilar	Female	29	Latin	3	10	5	1
26	O-P+	100	0.2676	26	dutch	much	Similar	Dissimilar	Female	29	Latin	3	10	5	1
26	O-P+	100	0.2712	37	gait	fate	Similar	Dissimilar	Female	29	Latin	3	10	5	1
26	O-P+	100	0.2231	31	waist	paste	Similar	Dissimilar	Female	29	Latin	3	10	5	1
26	O-P+	100	0.2543	35	force	horse	Similar	Dissimilar	Female	29	Latin	3	10	5	1
26	O-P+	100	0.3023	29	verb	curb	Similar	Dissimilar	Female	29	Latin	3	10	5	1
26	O-P+	100	0.3534	36	bait	date	Similar	Dissimilar	Female	29	Latin	3	10	5	1
26	O-P+	100	0.2903	33	seam	deem	Similar	Dissimilar	Female	29	Latin	3	10	5	1
26	O-P+	100	0.2696	28	tale	jail	Similar	Dissimilar	Female	29	Latin	3	10	5	1
26	O+P-	0	0.422	66	foul	soul	Similar	Dissimilar	Female	29	Latin	3	10	5	1
26	O+P-	0	0.3106	54	tour	four	Similar	Dissimilar	Female	29	Latin	3	10	5	1
26	O+P-	100	0.4024	65	gear	pear	Similar	Dissimilar	Female	29	Latin	3	10	5	1
26	O+P-	100	0.5045	64	howl	bowl	Similar	Dissimilar	Female	29	Latin	3	10	5	1
26	O+P-	100	0.4421	53	post	lost	Similar	Dissimilar	Female	29	Latin	3	10	5	1
26	O+P-	100	0.3012	62	patch	watch	Similar	Dissimilar	Female	29	Latin	3	10	5	1
26	O+P-	100	0.3229	56	bear	fear	Similar	Dissimilar	Female	29	Latin	3	10	5	1
26	O+P-	100	0.5532	52	word	cord	Similar	Dissimilar	Female	29	Latin	3	10	5	1
26	O+P-	0	0.2254	68	gild	mild	Similar	Dissimilar	Female	29	Latin	3	10	5	1
26	O+P-	100	0.4213	63	brow	snow	Similar	Dissimilar	Female	29	Latin	3	10	5	1
26	O+P-	100	0.3557	67	comb	bomb	Similar	Dissimilar	Female	29	Latin	3	10	5	1
26	O+P-	100	1.3234	55	wand	sand	Similar	Dissimilar	Female	29	Latin	3	10	5	1
26	O+P-	0	0.2403	70	plant	rant	Similar	Dissimilar	Female	29	Latin	3	10	5	1
26	O+P-	100	0.2562	69	host	frost	Similar	Dissimilar	Female	29	Latin	3	10	5	1
26	O+P-	100	0.2896	72	dough	cough	Similar	Dissimilar	Female	29	Latin	3	10	5	1
26	O+P-	100	0.2704	61	fiend	friend	Similar	Dissimilar	Female	29	Latin	3	10	5	1
26	O+P-	0	0.2696	58	real	seal	Similar	Dissimilar	Female	29	Latin	3	10	5	1
26	O+P-	100	0.2585	57	cost	most	Similar	Dissimilar	Female	29	Latin	3	10	5	1
26	O+P-	100	0.3678	59	bull	dull	Similar	Dissimilar	Female	29	Latin	3	10	5	1
26	O+P-	100	0.2714	50	slush	bush	Similar	Dissimilar	Female	29	Latin	3	10	5	1
26	O+P-	100	0.3577	49	pint	mint	Similar	Dissimilar	Female	29	Latin	3	10	5	1
26	O+P-	100	0.5017	51	head	bead	Similar	Dissimilar	Female	29	Latin	3	10	5	1
26	O-P-	100	0.2712	79	dirt	fish	Dissimilar	Dissimilar	Female	29	Latin	3	10	5	1
26	O-P-	100	0.3938	90	leaf	fort	Dissimilar	Dissimilar	Female	29	Latin	3	10	5	1
26	O-P-	100	0.3187	73	clap	list	Dissimilar	Dissimilar	Female	29	Latin	3	10	5	1
26	O-P-	100	0.2615	93	crisp	range	Dissimilar	Dissimilar	Female	29	Latin	3	10	5	1
26	O-P-	100	0.2562	85	card	suit	Dissimilar	Dissimilar	Female	29	Latin	3	10	5	1
26	O-P-	100	0.3078	78	crime	grain	Dissimilar	Dissimilar	Female	29	Latin	3	10	5	1
26	O-P-	100	0.3009	92	deck	draft	Dissimilar	Dissimilar	Female	29	Latin	3	10	5	1
26	O-P-	100	0.4345	89	file	rock	Dissimilar	Dissimilar	Female	29	Latin	3	10	5	1
26	O-P-	100	0.275	83	bird	patch	Dissimilar	Dissimilar	Female	29	Latin	3	10	5	1
26	O-P-	100	0.2383	82	note	tray	Dissimilar	Dissimilar	Female	29	Latin	3	10	5	1
26	O-P-	100	0.3415	91	news	foam	Dissimilar	Dissimilar	Female	29	Latin	3	10	5	1
26	O-P-	100	0.2525	75	drain	price	Dissimilar	Dissimilar	Female	29	Latin	3	10	5	1
26	O-P-	100	0.2674	95	fern	maze	Dissimilar	Dissimilar	Female	29	Latin	3	10	5	1
26	O-P-	100	0.2374	80	face	house	Dissimilar	Dissimilar	Female	29	Latin	3	10	5	1
26	O-P-	100	0.2899	74	tape	slope	Dissimilar	Dissimilar	Female	29	Latin	3	10	5	1
26	O-P-	100	0.318	94	field	chart	Dissimilar	Dissimilar	Female	29	Latin	3	10	5	1
26	O-P-	100	0.2876	86	rack	guest	Dissimilar	Dissimilar	Female	29	Latin	3	10	5	1
26	O-P-	100	0.2753	76	soup	wish	Dissimilar	Dissimilar	Female	29	Latin	3	10	5	1
26	O-P-	100	0.2766	88	lawn	dream	Dissimilar	Dissimilar	Female	29	Latin	3	10	5	1
26	O-P-	100	0.3531	84	balm	scene	Dissimilar	Dissimilar	Female	29	Latin	3	10	5	1
26	O-P-	100	0.3081	87	beam	smoke	Dissimilar	Dissimilar	Female	29	Latin	3	10	5	1
26	O-P-	100	0.2715	77	crest	glass	Dissimilar	Dissimilar	Female	29	Latin	3	10	5	1
30	O+P+	100	0.0233	11	fish	wish	Similar	Similar	Female	26	Arabic	4	10	0	0.975
30	O+P+	100	0.2352	21	soot	foot	Similar	Similar	Female	26	Arabic	4	10	0	0.975
30	O+P+	100	0.3552	1	mate	gate	Similar	Similar	Female	26	Arabic	4	10	0	0.975
30	O+P+	100	2.2014	3	band	hand	Similar	Similar	Female	26	Arabic	4	10	0	0.975
30	O+P+	100	0.0876	7	dent	vent	Similar	Similar	Female	26	Arabic	4	10	0	0.975
30	O+P+	100	0.2197	22	line	pine	Similar	Similar	Female	26	Arabic	4	10	0	0.975
30	O+P+	100	0.0361	9	door	floor	Similar	Similar	Female	26	Arabic	4	10	0	0.975
30	O+P+	100	0.0321	16	dice	mice	Similar	Similar	Female	26	Arabic	4	10	0	0.975
30	O+P+	100	0.2564	8	lunch	hunch	Similar	Similar	Female	26	Arabic	4	10	0	0.975
30	O+P+	100	0.0047	4	fair	hair	Similar	Similar	Female	26	Arabic	4	10	0	0.975
30	O+P+	100	0.1579	6	dance	chance	Similar	Similar	Female	26	Arabic	4	10	0	0.975
30	O+P+	100	0.2243	23	wood	hood	Similar	Similar	Female	26	Arabic	4	10	0	0.975
30	O+P+	100	0.0882	2	floss	cross	Similar	Similar	Female	26	Arabic	4	10	0	0.975
30	O+P+	100	0.219	18	rust	dust	Similar	Similar	Female	26	Arabic	4	10	0	0.975
30	O+P+	100	0.1398	17	fire	wire	Similar	Similar	Female	26	Arabic	4	10	0	0.975
30	O+P+	100	0.1704	10	luck	duck	Similar	Similar	Female	26	Arabic	4	10	0	0.975
30	O+P+	100	0.0521	15	fang	gang	Similar	Similar	Female	26	Arabic	4	10	0	0.975
30	O+P+	100	0.9029	12	team	beam	Similar	Similar	Female	26	Arabic	4	10	0	0.975
30	O+P+	100	0.0509	13	rope	hope	Similar	Similar	Female	26	Arabic	4	10	0	0.975
30	O+P+	100	0.3495	14	fame	name	Similar	Similar	Female	26	Arabic	4	10	0	0.975
30	O+P+	100	0.0881	19	tart	part	Similar	Similar	Female	26	Arabic	4	10	0	0.975
30	O+P+	100	0.0699	20	bone	tone	Similar	Similar	Female	26	Arabic	4	10	0	0.975
30	O-P+	100	0.5055	31	waist	paste	Similar	Dissimilar	Female	26	Arabic	4	10	0	0.975
30	O-P+	100	0.1105	29	verb	curb	Similar	Dissimilar	Female	26	Arabic	4	10	0	0.975
30	O-P+	100	0.3869	41	fare	pair	Similar	Dissimilar	Female	26	Arabic	4	10	0	0.975
30	O-P+	100	1.1943	37	gait	fate	Similar	Dissimilar	Female	26	Arabic	4	10	0	0.975
30	O-P+	100	0.3358	46	craze	phase	Similar	Dissimilar	Female	26	Arabic	4	10	0	0.975
30	O-P+	100	0.5514	28	tale	jail	Similar	Dissimilar	Female	26	Arabic	4	10	0	0.975
30	O-P+	100	0.0316	35	force	horse	Similar	Dissimilar	Female	26	Arabic	4	10	0	0.975
30	O-P+	100	0.3943	38	meat	sheet	Similar	Dissimilar	Female	26	Arabic	4	10	0	0.975
30	O-P+	100	0.0854	39	site	might	Similar	Dissimilar	Female	26	Arabic	4	10	0	0.975
30	O-P+	100	0.0527	47	deal	heel	Similar	Dissimilar	Female	26	Arabic	4	10	0	0.975
30	O-P+	100	0.1675	30	break	shake	Similar	Dissimilar	Female	26	Arabic	4	10	0	0.975
30	O-P+	100	0.0661	26	dutch	much	Similar	Dissimilar	Female	26	Arabic	4	10	0	0.975
30	O-P+	100	0.3042	33	seam	deem	Similar	Dissimilar	Female	26	Arabic	4	10	0	0.975
30	O-P+	100	0.3704	25	jazz	has	Similar	Dissimilar	Female	26	Arabic	4	10	0	0.975
30	O-P+	100	0.0186	34	genes	beans	Similar	Dissimilar	Female	26	Arabic	4	10	0	0.975
30	O-P+	100	0.1347	32	fame	claim	Similar	Dissimilar	Female	26	Arabic	4	10	0	0.975
30	O-P+	0	0.1514	43	bean	green	Similar	Dissimilar	Female	26	Arabic	4	10	0	0.975
30	O-P+	0	0.2201	44	chord	board	Similar	Dissimilar	Female	26	Arabic	4	10	0	0.975
30	O-P+	100	0.3382	27	male	sail	Similar	Dissimilar	Female	26	Arabic	4	10	0	0.975
30	O-P+	100	0.0674	36	bait	date	Similar	Dissimilar	Female	26	Arabic	4	10	0	0.975
30	O-P+	100	0.0196	45	seat	feet	Similar	Dissimilar	Female	26	Arabic	4	10	0	0.975
30	O-P+	100	0.3211	42	done	fun	Similar	Dissimilar	Female	26	Arabic	4	10	0	0.975
30	O+P-	100	0.4065	67	comb	bomb	Similar	Dissimilar	Female	26	Arabic	4	10	0	0.975
30	O+P-	100	1.6529	56	bear	fear	Similar	Dissimilar	Female	26	Arabic	4	10	0	0.975
30	O+P-	0	1.2533	66	foul	soul	Similar	Dissimilar	Female	26	Arabic	4	10	0	0.975
30	O+P-	100	0.1849	69	host	frost	Similar	Dissimilar	Female	26	Arabic	4	10	0	0.975
30	O+P-	0	1.2194	49	pint	mint	Similar	Dissimilar	Female	26	Arabic	4	10	0	0.975
30	O+P-	100	0.0965	53	post	lost	Similar	Dissimilar	Female	26	Arabic	4	10	0	0.975
30	O+P-	100	2.0473	63	brow	snow	Similar	Dissimilar	Female	26	Arabic	4	10	0	0.975
30	O+P-	0	0.0655	72	dough	cough	Similar	Dissimilar	Female	26	Arabic	4	10	0	0.975
30	O+P-	100	0.504	54	tour	four	Similar	Dissimilar	Female	26	Arabic	4	10	0	0.975
30	O+P-	100	0.5218	51	head	bead	Similar	Dissimilar	Female	26	Arabic	4	10	0	0.975
30	O+P-	100	0.0817	68	gild	mild	Similar	Dissimilar	Female	26	Arabic	4	10	0	0.975
30	O+P-	100	0.1355	65	gear	pear	Similar	Dissimilar	Female	26	Arabic	4	10	0	0.975
30	O+P-	0	0.0212	64	howl	bowl	Similar	Dissimilar	Female	26	Arabic	4	10	0	0.975
30	O+P-	100	0.4416	58	real	seal	Similar	Dissimilar	Female	26	Arabic	4	10	0	0.975
30	O+P-	100	0.1285	62	patch	watch	Similar	Dissimilar	Female	26	Arabic	4	10	0	0.975
30	O+P-	100	0.2531	52	word	cord	Similar	Dissimilar	Female	26	Arabic	4	10	0	0.975
30	O+P-	100	0.4028	70	plant	rant	Similar	Dissimilar	Female	26	Arabic	4	10	0	0.975
30	O+P-	0	0.0351	55	wand	sand	Similar	Dissimilar	Female	26	Arabic	4	10	0	0.975
30	O+P-	0	0.0352	50	slush	bush	Similar	Dissimilar	Female	26	Arabic	4	10	0	0.975
[truncated: 9,881 more rows]
